# Supplementary material for: Molecular Epidemiology of SARS-CoV-2 in Bangladesh
Source: Viruses. 2025 Apr 1;17(4):517. doi: 10.3390/v17040517 (PMC12031083; doi:10.3390/v17040517)
Supplement: Supplementary file 1 [file viruses-17-00517-s001.zip]

Archive with 1 entries (1 files):
- viruses-3258615-supplementary.xlsx
