# Supplementary material for: Molecular Epidemiology of SARS-CoV-2 in Bangladesh
Source: Viruses. 2025 Apr 1;17(4):517. doi: 10.3390/v17040517 (PMC12031083; doi:10.3390/v17040517)
Supplement: Supplementary file 1 [file viruses-17-00517-s001.zip › viruses-3258615-supplementary.xlsx]

## Sheet: Table S3
Table S3: Overview of Differences in the 1076 genome sequences classified as B.1.1.25 by clade
POS	REF	ALT	Alt Count	Differnce Type	Genomic Region		Amino Acid Difference	Comment
23403	A	G	1071	missense	S	protein_coding	aa:S:D614G	Characteristic of Parental B.1.1.25 Lineage
3037	C	T	1052	synonymous	orf1ab	protein_coding	aa:orf1ab:924F	Characteristic of Parental B.1.1.25 Lineage
14408	C	T	1043	missense	orf1ab	protein_coding	aa:orf1ab:P4715L	Characteristic of Parental B.1.1.25 Lineage
1163	A	T	1042	missense	orf1ab	protein_coding	aa:orf1ab:I300F	Characteristic of the B.1.1.25 Lineage
28881	G	A	1038	missense	N	protein_coding	aa:N:RG203KR	Characteristic of Parental B.1.1.25 Lineage
241	C	T	968		5'-UTR	non-coding		Characteristic of Parental B.1.1.25 Lineage
23604	C	G	197	missense	S	protein_coding	aa:S:P681R	Most frequently observed differences Acquired by B.1.1.25 sublineages
434	G	A	132	missense	orf1ab	protein_coding	aa:orf1ab:E57K	Most frequently observed differences Acquired by B.1.1.25 sublineages
3961	C	T	95	synonymous	orf1ab	protein_coding	aa:orf1ab:1232I	Most frequently observed differences Acquired by B.1.1.25 sublineages
25904	C	T	91	missense	orf3a	protein_coding	aa:orf3a:S171L	Most frequently observed differences Acquired by B.1.1.25 sublineages
20238	G	T	86	missense	orf1ab	protein_coding	aa:orf1ab:R6658S	Most frequently observed differences Acquired by B.1.1.25 sublineages
26211	G	T	73	synonymous	orf3a	protein_coding	aa:orf3a:273V	Most frequently observed differences Acquired by B.1.1.25 sublineages
9436	A	G	63	synonymous	orf1ab	protein_coding	aa:orf1ab:3057V	Most frequently observed differences Acquired by B.1.1.25 sublineages
335	C	T	59	missense	orf1ab	protein_coding	aa:orf1ab:R24C	Most frequently observed differences Acquired by B.1.1.25 sublineages
2094	C	T	55	missense	orf1ab	protein_coding	aa:orf1ab:S610L	Most frequently observed differences Acquired by B.1.1.25 sublineages
26681	C	T	53	synonymous	M	protein_coding	aa:M:53F	Most frequently observed differences Acquired by B.1.1.25 sublineages
3652	A	G	49	synonymous	orf1ab	protein_coding	aa:orf1ab:1129Q	Most frequently observed differences Acquired by B.1.1.25 sublineages
3955	G	T	48	missense	orf1ab	protein_coding	aa:orf1ab:K1230N	Most frequently observed differences Acquired by B.1.1.25 sublineages
28079	G	T	41	synonymous	orf8	protein_coding	aa:orf8:62V	Most frequently observed differences Acquired by B.1.1.25 sublineages
28253	C	T	38	synonymous	orf8	protein_coding	aa:orf8:120F	Most frequently observed differences Acquired by B.1.1.25 sublineages
11083	G	T	36	missense	orf1ab	protein_coding	aa:orf1ab:L3606F	Most frequently observed differences Acquired by B.1.1.25 sublineages
17058	G	A	32	missense	orf1ab	protein_coding	aa:orf1ab:M5598I	Most frequently observed differences Acquired by B.1.1.25 sublineages
8026	A	G	27	synonymous	orf1ab	protein_coding	aa:orf1ab:2587A	Most frequently observed differences Acquired by B.1.1.25 sublineages
17518	C	T	27	missense	orf1ab	protein_coding	aa:orf1ab:L5752F	Most frequently observed differences Acquired by B.1.1.25 sublineages
10323	A	G	26	missense	orf1ab	protein_coding	aa:orf1ab:K3353R	Most frequently observed differences Acquired by B.1.1.25 sublineages
8146	C	T	25	synonymous	orf1ab	protein_coding	aa:orf1ab:2627D	Most frequently observed differences Acquired by B.1.1.25 sublineages
4503	A	T	21	missense	orf1ab	protein_coding	aa:orf1ab:E1410V	Most frequently observed differences Acquired by B.1.1.25 sublineages
27327	G	T	21	missense	orf6	protein_coding	aa:orf6:K42N	Most frequently observed differences Acquired by B.1.1.25 sublineages
4444	G	T	20	synonymous	orf1ab	protein_coding	aa:orf1ab:1393V	Most frequently observed differences Acquired by B.1.1.25 sublineages
19723	G	T	20	missense	orf1ab	protein_coding	aa:orf1ab:V6487F	Most frequently observed differences Acquired by B.1.1.25 sublineages
23587	G	C	20	missense	S	protein_coding	aa:S:Q674H	S gene mutations onserved in B.1.1.25 genomes
21575	C	T	19	missense	S	protein_coding	aa:S:L5F	S gene mutations onserved in B.1.1.25 genomes
23593	G	T	15	missense	S	protein_coding	aa:S:Q677H	S gene mutations onserved in B.1.1.25 genomes
21764	ATACATG	A	11	inframe_deletion	S	protein_coding	aa:S:IHV68I	S gene mutations onserved in B.1.1.25 genomes
21846	C	T	11	missense	S	protein_coding	aa:S:T95I	S gene mutations onserved in B.1.1.25 genomes
21990	TTTA	T	11	inframe_deletion	S	protein_coding	aa:S:VY143V	S gene mutations onserved in B.1.1.25 genomes
21707	C	T	10	missense	S	protein_coding	aa:S:H49Y	S gene mutations onserved in B.1.1.25 genomes
22917	T	G	10	missense	S	protein_coding	aa:S:L452R	S gene mutations onserved in B.1.1.25 genomes
23586	A	G	10	missense	S	protein_coding	aa:S:Q675R	S gene mutations onserved in B.1.1.25 genomes
23608	G	T	10	synonymous	S	protein_coding	aa:S:682R	S gene mutations onserved in B.1.1.25 genomes
21691	C	T	9	synonymous	S	protein_coding	aa:S:43F	S gene mutations onserved in B.1.1.25 genomes
23012	G	A	9	missense	S	protein_coding	aa:S:E484K	S gene mutations onserved in B.1.1.25 genomes
21811	C	T	8	synonymous	S	protein_coding	aa:S:83V	S gene mutations onserved in B.1.1.25 genomes
21974	G	T	8	missense	S	protein_coding	aa:S:D138Y	S gene mutations onserved in B.1.1.25 genomes
22199	G	T	8	missense	S	protein_coding	aa:S:V213L	S gene mutations onserved in B.1.1.25 genomes
24685	T	C	8	synonymous	S	protein_coding	aa:S:1041D	S gene mutations onserved in B.1.1.25 genomes
21786	G	T	7	missense	S	protein_coding	aa:S:G75V	S gene mutations onserved in B.1.1.25 genomes
21855	C	T	7	missense	S	protein_coding	aa:S:S98F	S gene mutations onserved in B.1.1.25 genomes
22801	G	T	7	synonymous	S	protein_coding	aa:S:413G	S gene mutations onserved in B.1.1.25 genomes
23029	C	T	7	synonymous	S	protein_coding	aa:S:489Y	S gene mutations onserved in B.1.1.25 genomes
25339	C	T	7	synonymous	S	protein_coding	aa:S:1259D	S gene mutations onserved in B.1.1.25 genomes
21867	G	T	6	missense	S	protein_coding	aa:S:R102I	S gene mutations onserved in B.1.1.25 genomes
22000	C	G	6	missense	S	protein_coding	aa:S:H146Q	S gene mutations onserved in B.1.1.25 genomes
23604	C	A	6	missense	S	protein_coding	aa:S:P681H	S gene mutations onserved in B.1.1.25 genomes
24914	G	T	6	missense	S	protein_coding	aa:S:D1118Y	S gene mutations onserved in B.1.1.25 genomes
25228	T	G	6	synonymous	S	protein_coding	aa:S:1222A	S gene mutations onserved in B.1.1.25 genomes
21597	C	T	5	missense	S	protein_coding	aa:S:S12F	S gene mutations onserved in B.1.1.25 genomes
22033	C	A	5	missense	S	protein_coding	aa:S:F157L	S gene mutations onserved in B.1.1.25 genomes
22706	G	T	5	missense	S	protein_coding	aa:S:V382L	S gene mutations onserved in B.1.1.25 genomes
23120	G	T	5	missense	S	protein_coding	aa:S:A520S	S gene mutations onserved in B.1.1.25 genomes
23664	C	T	5	missense	S	protein_coding	aa:S:A701V	S gene mutations onserved in B.1.1.25 genomes
23922	A	T	5	missense	S	protein_coding	aa:S:Q787L	S gene mutations onserved in B.1.1.25 genomes
24378	C	T	5	missense	S	protein_coding	aa:S:S939F	S gene mutations onserved in B.1.1.25 genomes
21600	G	T	4	missense	S	protein_coding	aa:S:S13I	S gene mutations onserved in B.1.1.25 genomes
22051	G	T	4	synonymous	S	protein_coding	aa:S:163A	S gene mutations onserved in B.1.1.25 genomes
22205	G	C	4	missense	S	protein_coding	aa:S:D213H	S gene mutations onserved in B.1.1.25 genomes
22205	G	T	4	missense	S	protein_coding	aa:S:D215Y	S gene mutations onserved in B.1.1.25 genomes
22304	T	C	4	missense	S	protein_coding	aa:S:Y248H	S gene mutations onserved in B.1.1.25 genomes
22432	C	T	4	synonymous	S	protein_coding	aa:S:290D	S gene mutations onserved in B.1.1.25 genomes
22465	T	C	4	synonymous	S	protein_coding	aa:S:301C	S gene mutations onserved in B.1.1.25 genomes
23164	TA	T	4	frameshift	S	protein_coding		S gene mutations onserved in B.1.1.25 genomes
23541	A	T	4	missense	S	protein_coding	aa:S:Y660F	S gene mutations onserved in B.1.1.25 genomes
23587	G	T	4	missense	S	protein_coding	aa:S:Q675H	S gene mutations onserved in B.1.1.25 genomes
23638	C	T	4	synonymous	S	protein_coding	aa:S:692I	S gene mutations onserved in B.1.1.25 genomes
23927	T	A	4	missense	S	protein_coding	aa:S:Y789N	S gene mutations onserved in B.1.1.25 genomes
24181	C	T	4	synonymous	S	protein_coding	aa:S:873Y	S gene mutations onserved in B.1.1.25 genomes
24863	C	T	4	missense	S	protein_coding	aa:S:H1101Y	S gene mutations onserved in B.1.1.25 genomes
24907	T	C	4	synonymous	S	protein_coding	aa:S:1115I	S gene mutations onserved in B.1.1.25 genomes
25135	G	T	4	missense	S	protein_coding	aa:S:K1191N	S gene mutations onserved in B.1.1.25 genomes
21606	G	T	3	missense	S	protein_coding	aa:S:C15F	S gene mutations onserved in B.1.1.25 genomes
21648	C	T	3	missense	S	protein_coding	aa:S:T29I	S gene mutations onserved in B.1.1.25 genomes
21758	C	G	3	missense	S	protein_coding	aa:S:H66D	S gene mutations onserved in B.1.1.25 genomes
21890	T	C	3	synonymous	S	protein_coding	aa:S:110L	S gene mutations onserved in B.1.1.25 genomes
21974	G	C	3	missense	S	protein_coding	aa:S:D138H	S gene mutations onserved in B.1.1.25 genomes
21989	G	T	3	missense	S	protein_coding	aa:S:V143F	S gene mutations onserved in B.1.1.25 genomes
21998	C	T	3	missense	S	protein_coding	aa:S:H146Y	S gene mutations onserved in B.1.1.25 genomes
22017	G	T	3	missense	S	protein_coding	aa:S:W152L	S gene mutations onserved in B.1.1.25 genomes
22021	G	T	3	missense	S	protein_coding	aa:S:M153I	S gene mutations onserved in B.1.1.25 genomes
22023	A	G	3	missense	S	protein_coding	aa:S:E154G	S gene mutations onserved in B.1.1.25 genomes
22120	C	G	3	missense	S	protein_coding	aa:S:F186L	S gene mutations onserved in B.1.1.25 genomes
22342	T	A	3	synonymous	S	protein_coding	aa:S:260A	S gene mutations onserved in B.1.1.25 genomes
22450	C	T	3	synonymous	S	protein_coding	aa:S:296L	S gene mutations onserved in B.1.1.25 genomes
22591	C	T	3	synonymous	S	protein_coding	aa:S:343N	S gene mutations onserved in B.1.1.25 genomes
22623	A	G	3	missense	S	protein_coding	aa:S:N355S	S gene mutations onserved in B.1.1.25 genomes
22664	C	T	3	synonymous	S	protein_coding	aa:S:368L	S gene mutations onserved in B.1.1.25 genomes
22711	T	G	3	synonymous	S	protein_coding	aa:S:383S	S gene mutations onserved in B.1.1.25 genomes
23092	A	G	3	synonymous	S	protein_coding	aa:S:510V	S gene mutations onserved in B.1.1.25 genomes
23108	G	C	3	missense	S	protein_coding	aa:S:E516Q	S gene mutations onserved in B.1.1.25 genomes
23114	C	T	3	synonymous	S	protein_coding	aa:S:518L	S gene mutations onserved in B.1.1.25 genomes
23520	C	T	3	missense	S	protein_coding	aa:S:A653V	S gene mutations onserved in B.1.1.25 genomes
24034	C	T	3	synonymous	S	protein_coding	aa:S:824N	S gene mutations onserved in B.1.1.25 genomes
24187	T	A	3	synonymous	S	protein_coding	aa:S:875S	S gene mutations onserved in B.1.1.25 genomes
24795	C	T	3	missense	S	protein_coding	aa:S:A1076V	S gene mutations onserved in B.1.1.25 genomes
24904	C	T	3	synonymous	S	protein_coding	aa:S:1114I	S gene mutations onserved in B.1.1.25 genomes
24919	C	T	3	synonymous	S	protein_coding	aa:S:1119N	S gene mutations onserved in B.1.1.25 genomes
24970	A	G	3	synonymous	S	protein_coding	aa:S:1136T	S gene mutations onserved in B.1.1.25 genomes
25000	C	T	3	synonymous	S	protein_coding	aa:S:1146D	S gene mutations onserved in B.1.1.25 genomes
25165	A	T	3	missense	S	protein_coding	aa:S:Q1201H	S gene mutations onserved in B.1.1.25 genomes
25302	G	T	3	missense	S	protein_coding	aa:S:C1247F	S gene mutations onserved in B.1.1.25 genomes
21590	C	T	2	synonymous	S	protein_coding	aa:S:10L	S gene mutations onserved in B.1.1.25 genomes
21603	A	G	2	missense	S	protein_coding	aa:S:Q14R	S gene mutations onserved in B.1.1.25 genomes
21624	G	T	2	missense	S	protein_coding	aa:S:R21I	S gene mutations onserved in B.1.1.25 genomes
21633	T	C	2	missense	S	protein_coding	aa:S:L24S	S gene mutations onserved in B.1.1.25 genomes
21641	G	T	2	missense	S	protein_coding	aa:S:A27S	S gene mutations onserved in B.1.1.25 genomes
21655	T	C	2	synonymous	S	protein_coding	aa:S:31S	S gene mutations onserved in B.1.1.25 genomes
21765	T	C	2	missense	S	protein_coding	aa:S:I68T	S gene mutations onserved in B.1.1.25 genomes
21789	C	T	2	missense	S	protein_coding	aa:S:T76I	S gene mutations onserved in B.1.1.25 genomes
21866	A	G	2	missense	S	protein_coding	aa:S:R102G	S gene mutations onserved in B.1.1.25 genomes
21897	C	T	2	missense	S	protein_coding	aa:S:S112L	S gene mutations onserved in B.1.1.25 genomes
21898	G	T	2	synonymous	S	protein_coding	aa:S:112S	S gene mutations onserved in B.1.1.25 genomes
21952	C	T	2	synonymous	S	protein_coding	aa:S:130V	S gene mutations onserved in B.1.1.25 genomes
21979	ATTT	A	2	inframe_deletion	S	protein_coding	aa:S:PF139P	S gene mutations onserved in B.1.1.25 genomes
21987	G	T	2	missense	S	protein_coding	aa:S:G142V	S gene mutations onserved in B.1.1.25 genomes
22003	A	AAAC	2	inframe_insertion	S	protein_coding	aa:S:K147KN	S gene mutations onserved in B.1.1.25 genomes
22093	G	C	2	missense	S	protein_coding	aa:S:M177I	S gene mutations onserved in B.1.1.25 genomes
22226	G	T	2	missense	S	protein_coding	aa:S:A222S	S gene mutations onserved in B.1.1.25 genomes
22232	G	C	2	missense	S	protein_coding	aa:S:E224Q	S gene mutations onserved in B.1.1.25 genomes
22330	A	G	2	synonymous	S	protein_coding	aa:S:256S	S gene mutations onserved in B.1.1.25 genomes
22343	G	C	2	missense	S	protein_coding	aa:S:G261R	S gene mutations onserved in B.1.1.25 genomes
22346	G	T	2	missense	S	protein_coding	aa:S:A262S	S gene mutations onserved in B.1.1.25 genomes
22388	C	T	2	synonymous	S	protein_coding	aa:S:276L	S gene mutations onserved in B.1.1.25 genomes
22402	T	C	2	synonymous	S	protein_coding	aa:S:280N	S gene mutations onserved in B.1.1.25 genomes
22480	C	T	2	synonymous	S	protein_coding	aa:S:306F	S gene mutations onserved in B.1.1.25 genomes
22638	G	C	2	missense	S	protein_coding	aa:S:S359T	S gene mutations onserved in B.1.1.25 genomes
22648	T	A	2	synonymous	S	protein_coding	aa:S:362V	S gene mutations onserved in B.1.1.25 genomes
22858	C	T	2	synonymous	S	protein_coding	aa:S:432C	S gene mutations onserved in B.1.1.25 genomes
22917	T	A	2	missense	S	protein_coding	aa:S:L452Q	S gene mutations onserved in B.1.1.25 genomes
22987	C	T	2	synonymous	S	protein_coding	aa:S:475A	S gene mutations onserved in B.1.1.25 genomes
22992	G	A	2	missense	S	protein_coding	aa:S:S477N	S gene mutations onserved in B.1.1.25 genomes
23095	A	G	2	synonymous	S	protein_coding	aa:S:511V	S gene mutations onserved in B.1.1.25 genomes
23202	C	T	2	missense	S	protein_coding	aa:S:T547I	S gene mutations onserved in B.1.1.25 genomes
23324	A	T	2	missense	S	protein_coding	aa:S:T588S	S gene mutations onserved in B.1.1.25 genomes
23329	A	T	2	synonymous	S	protein_coding	aa:S:589P	S gene mutations onserved in B.1.1.25 genomes
23342	G	A	2	missense	S	protein_coding	aa:S:G594S	S gene mutations onserved in B.1.1.25 genomes
23401	G	A	2	synonymous	S	protein_coding	aa:S:613Q	S gene mutations onserved in B.1.1.25 genomes
23534	A	G	2	missense	S	protein_coding	aa:S:N658D	S gene mutations onserved in B.1.1.25 genomes
23545	G	A	2	synonymous	S	protein_coding	aa:S:661E	S gene mutations onserved in B.1.1.25 genomes
23589	C	T	2	missense	S	protein_coding	aa:S:T676I	S gene mutations onserved in B.1.1.25 genomes
23599	T	G	2	missense	S	protein_coding	aa:S:N679K	S gene mutations onserved in B.1.1.25 genomes
23812	C	T	2	synonymous	S	protein_coding	aa:S:750S	S gene mutations onserved in B.1.1.25 genomes
23815	T	C	2	synonymous	S	protein_coding	aa:S:751N	S gene mutations onserved in B.1.1.25 genomes
23868	G	T	2	missense	S	protein_coding	aa:S:G769V	S gene mutations onserved in B.1.1.25 genomes
23970	C	T	2	missense	S	protein_coding	aa:S:S803L	S gene mutations onserved in B.1.1.25 genomes
24174	C	T	2	missense	S	protein_coding	aa:S:A871V	S gene mutations onserved in B.1.1.25 genomes
24193	G	T	2	synonymous	S	protein_coding	aa:S:877L	S gene mutations onserved in B.1.1.25 genomes
24305	G	A	2	missense	S	protein_coding	aa:S:V915I	S gene mutations onserved in B.1.1.25 genomes
24370	C	T	2	synonymous	S	protein_coding	aa:S:936D	S gene mutations onserved in B.1.1.25 genomes
24387	C	T	2	missense	S	protein_coding	aa:S:A942V	S gene mutations onserved in B.1.1.25 genomes
24406	T	C	2	synonymous	S	protein_coding	aa:S:948L	S gene mutations onserved in B.1.1.25 genomes
24764	G	T	2	missense	S	protein_coding	aa:S:V1068F	S gene mutations onserved in B.1.1.25 genomes
24812	G	T	2	missense	S	protein_coding	aa:S:D1084Y	S gene mutations onserved in B.1.1.25 genomes
24834	G	A	2	missense	S	protein_coding	aa:S:R1091H	S gene mutations onserved in B.1.1.25 genomes
24862	A	G	2	synonymous	S	protein_coding	aa:S:1100T	S gene mutations onserved in B.1.1.25 genomes
24865	C	T	2	synonymous	S	protein_coding	aa:S:1101H	S gene mutations onserved in B.1.1.25 genomes
25062	G	T	2	missense	S	protein_coding	aa:S:G1167V	S gene mutations onserved in B.1.1.25 genomes
25081	T	C	2	synonymous	S	protein_coding	aa:S:1173N	S gene mutations onserved in B.1.1.25 genomes
25207	C	T	2	synonymous	S	protein_coding	aa:S:1215Y	S gene mutations onserved in B.1.1.25 genomes
25249	G	A	2	missense	S	protein_coding	aa:S:M1229I	S gene mutations onserved in B.1.1.25 genomes
25261	G	T	2	missense	S	protein_coding	aa:S:M1233I	S gene mutations onserved in B.1.1.25 genomes
25302	G	C	2	missense	S	protein_coding	aa:S:C1247S	S gene mutations onserved in B.1.1.25 genomes
25311	G	T	2	missense	S	protein_coding	aa:S:C1250F	S gene mutations onserved in B.1.1.25 genomes

## Sheet: Suppl. Table S1
#CHROM	POS	REF	ALT	No. Sequences	Alt Freq	Alt Count	class	gene	type	AA	nucleotide	aminoacid
MN908947.3	23403	A	G	1076	0.995353	1071	missense	S	protein_coding	614D>614G	23403A>G	aa:S:D614G
MN908947.3	3037	C	T	1076	0.977695	1052	synonymous	orf1ab	protein_coding	924F	3037C>T	aa:orf1ab:924F
MN908947.3	14408	C	T	1076	0.969331	1043	missense	orf1ab	protein_coding	4715P>4715L	14408C>T	aa:orf1ab:P4715L
MN908947.3	1163	A	T	1076	0.968401	1042	missense	orf1ab	protein_coding	300I>300F	1163A>T	aa:orf1ab:I300F
MN908947.3	28881	G	A	1076	0.964684	1038	missense	N	protein_coding	203RG>203KR	28881GGG>AAC	aa:N:RG203KR
MN908947.3	241	C	T	1076	0.899628	968		5'-UTR
MN908947.3	23604	C	G	1076	0.183086	197	missense	S	protein_coding	681P>681R	23604C>G	aa:S:P681R
MN908947.3	434	G	A	1076	0.122677	132	missense	orf1ab	protein_coding	57E>57K	434G>A	aa:orf1ab:E57K
MN908947.3	3961	C	T	1076	0.08829	95	synonymous	orf1ab	protein_coding	1232I	3961C>T	aa:orf1ab:1232I
MN908947.3	25904	C	T	1076	0.0845725	91	missense	orf3a	protein_coding	171S>171L	25904C>T	aa:orf3a:S171L
MN908947.3	20238	G	T	1076	0.0799256	86	missense	orf1ab	protein_coding	6658R>6658S	20238G>T	aa:orf1ab:R6658S
MN908947.3	26211	G	T	1076	0.0678439	73	synonymous	orf3a	protein_coding	273V	26211G>T	aa:orf3a:273V
MN908947.3	9436	A	G	1076	0.0585502	63	synonymous	orf1ab	protein_coding	3057V	9436A>G	aa:orf1ab:3057V
MN908947.3	335	C	T	1076	0.0548327	59	missense	orf1ab	protein_coding	24R>24C	335C>T	aa:orf1ab:R24C
MN908947.3	2094	C	T	1076	0.0511152	55	missense	orf1ab	protein_coding	610S>610L	2094C>T	aa:orf1ab:S610L
MN908947.3	26681	C	T	1076	0.0492565	53	synonymous	M	protein_coding	53F	26681C>T	aa:M:53F
MN908947.3	3652	A	G	1076	0.045539	49	synonymous	orf1ab	protein_coding	1129Q	3652A>G	aa:orf1ab:1129Q
MN908947.3	3955	G	T	1076	0.0446097	48	missense	orf1ab	protein_coding	1230K>1230N	3955G>T	aa:orf1ab:K1230N
MN908947.3	28079	G	T	1076	0.0381041	41	synonymous	orf8	protein_coding	62V	28079G>T	aa:orf8:62V
MN908947.3	28253	C	T	1076	0.035316	38	synonymous	orf8	protein_coding	120F	28253C>T	aa:orf8:120F
MN908947.3	11083	G	T	1076	0.0334572	36	missense	orf1ab	protein_coding	3606L>3606F	11083G>T	aa:orf1ab:L3606F
MN908947.3	17058	G	A	1076	0.0297398	32	missense	orf1ab	protein_coding	5598M>5598I	17058G>T/A	aa:orf1ab:M5598I
MN908947.3	8026	A	G	1076	0.0250929	27	synonymous	orf1ab	protein_coding	2587A	8026A>G	aa:orf1ab:2587A
MN908947.3	17518	C	T	1076	0.0250929	27	missense	orf1ab	protein_coding	5752L>5752F	17518C>T	aa:orf1ab:L5752F
MN908947.3	10323	A	G	1076	0.0241636	26	missense	orf1ab	protein_coding	3353K>3353R	10323A>G	aa:orf1ab:K3353R
MN908947.3	8146	C	T	1076	0.0232342	25	synonymous	orf1ab	protein_coding	2627D	8146C>T	aa:orf1ab:2627D
MN908947.3	4503	A	T	1076	0.0195167	21	missense	orf1ab	protein_coding	1413E>1410V	4503A>T	aa:orf1ab:E1410V
MN908947.3	27327	G	T	1076	0.0195167	21	missense	orf6	protein_coding	42K>42N	27327G>T	aa:orf6:K42N
MN908947.3	4444	G	T	1076	0.0185874	20	synonymous	orf1ab	protein_coding	1393V	4444G>T	aa:orf1ab:1393V
MN908947.3	19723	G	T	1076	0.0185874	20	missense	orf1ab	protein_coding	6487V>6487F	19723G>T	aa:orf1ab:V6487F
MN908947.3	23587	G	C	1076	0.0185874	20	missense	S	protein_coding	675Q>674H	23587G>C	aa:S:Q674H
MN908947.3	21575	C	T	1076	0.017658	19	missense	S	protein_coding	5L>5F	21575C>T	aa:S:L5F
MN908947.3	23593	G	T	1076	0.0139405	15	missense	S	protein_coding	677Q>677H	23593G>T	aa:S:Q677H
MN908947.3	21764	ATACATG	A	1076	0.010223	11	inframe_deletion	S	protein_coding	68IHV>68I	21764ATACATG>A	aa:S:IHV68I
MN908947.3	21846	C	T	1076	0.010223	11	missense	S	protein_coding	95T>95I	21846C>T	aa:S:T95I
MN908947.3	21990	TTTA	T	1076	0.010223	11	inframe_deletion	S	protein_coding	143VY>143V	21990TTTA>T	aa:S:VY143V
MN908947.3	21707	C	T	1076	0.00929368	10	missense	S	protein_coding	49H>49Y	21707C>T	aa:S:H49Y
MN908947.3	22917	T	G	1076	0.00929368	10	missense	S	protein_coding	452L>452R	22917T>G	aa:S:L452R
MN908947.3	23586	A	G	1076	0.00929368	10	missense	S	protein_coding	675Q>675R	23586A>G	aa:S:Q675R
MN908947.3	23608	G	T	1076	0.00929368	10	synonymous	S	protein_coding	682R	23608G>T	aa:S:682R
MN908947.3	21691	C	T	1076	0.00836431	9	synonymous	S	protein_coding	43F	21691C>T	aa:S:43F
MN908947.3	23012	G	A	1076	0.00836431	9	missense	S	protein_coding	484E>484K	23012G>A	aa:S:E484K
MN908947.3	21811	C	T	1076	0.00743494	8	synonymous	S	protein_coding	83V	21811C>T	aa:S:83V
MN908947.3	21974	G	T	1076	0.00743494	8	missense	S	protein_coding	138D>138Y	21974G>T	aa:S:D138Y
MN908947.3	22199	G	T	1076	0.00743494	8	missense	S	protein_coding	213V>213L	22199G>T	aa:S:V213L
MN908947.3	24685	T	C	1076	0.00743494	8	synonymous	S	protein_coding	1041D	24685T>C	aa:S:1041D
MN908947.3	21786	G	T	1076	0.00650558	7	missense	S	protein_coding	75G>75V	21786G>T	aa:S:G75V
MN908947.3	21855	C	T	1076	0.00650558	7	missense	S	protein_coding	98S>98F	21855C>T	aa:S:S98F
MN908947.3	22801	G	T	1076	0.00650558	7	synonymous	S	protein_coding	413G	22801G>T	aa:S:413G
MN908947.3	23029	C	T	1076	0.00650558	7	synonymous	S	protein_coding	489Y	23029C>T	aa:S:489Y
MN908947.3	25339	C	T	1076	0.00650558	7	synonymous	S	protein_coding	1259D	25339C>T	aa:S:1259D
MN908947.3	21867	G	T	1076	0.00557621	6	missense	S	protein_coding	102R>102I	21867G>T	aa:S:R102I
MN908947.3	22000	C	G	1076	0.00557621	6	missense	S	protein_coding	146H>146Q	22000C>G	aa:S:H146Q
MN908947.3	23604	C	A	1076	0.00557621	6	missense	S	protein_coding	681P>681H	23604C>A	aa:S:P681H
MN908947.3	24914	G	T	1076	0.00557621	6	missense	S	protein_coding	1118D>1118Y	24914G>T	aa:S:D1118Y
MN908947.3	25228	T	G	1076	0.00557621	6	synonymous	S	protein_coding	1222A	25228T>G	aa:S:1222A
MN908947.3	21597	C	T	1076	0.00464684	5	missense	S	protein_coding	12S>12F	21597C>T	aa:S:S12F
MN908947.3	22033	C	A	1076	0.00464684	5	missense	S	protein_coding	157F>157L	22033C>A	aa:S:F157L
MN908947.3	22706	G	T	1076	0.00464684	5	missense	S	protein_coding	382V>382L	22706G>T	aa:S:V382L
MN908947.3	23120	G	T	1076	0.00464684	5	missense	S	protein_coding	520A>520S	23120G>T	aa:S:A520S
MN908947.3	23664	C	T	1076	0.00464684	5	missense	S	protein_coding	701A>701V	23664C>T	aa:S:A701V
MN908947.3	23922	A	T	1076	0.00464684	5	missense	S	protein_coding	787Q>787L	23922A>T	aa:S:Q787L
MN908947.3	24378	C	T	1076	0.00464684	5	missense	S	protein_coding	939S>939F	24378C>T	aa:S:S939F
MN908947.3	21600	G	T	1076	0.00371747	4	missense	S	protein_coding	13S>13I	21600G>T	aa:S:S13I
MN908947.3	22051	G	T	1076	0.00371747	4	synonymous	S	protein_coding	163A	22051G>T	aa:S:163A
MN908947.3	22205	G	C	1076	0.00371747	4	missense	S	protein_coding	215D>213H	22205G>C	aa:S:D213H
MN908947.3	22205	G	T	1076	0.00371747	4	missense	S	protein_coding	215D>215Y	22205G>T	aa:S:D215Y
MN908947.3	22304	T	C	1076	0.00371747	4	missense	S	protein_coding	248Y>248H	22304T>C	aa:S:Y248H
MN908947.3	22432	C	T	1076	0.00371747	4	synonymous	S	protein_coding	290D	22432C>T	aa:S:290D
MN908947.3	22465	T	C	1076	0.00371747	4	synonymous	S	protein_coding	301C	22465T>C	aa:S:301C
MN908947.3	23164	TA	T	1076	0.00371747	4	frameshift	S	protein_coding		23164TA>T
MN908947.3	23541	A	T	1076	0.00371747	4	missense	S	protein_coding	660Y>660F	23541A>T	aa:S:Y660F
MN908947.3	23587	G	T	1076	0.00371747	4	missense	S	protein_coding	675Q>675H	23587G>T	aa:S:Q675H
MN908947.3	23638	C	T	1076	0.00371747	4	synonymous	S	protein_coding	692I	23638C>T	aa:S:692I
MN908947.3	23927	T	A	1076	0.00371747	4	missense	S	protein_coding	789Y>789N	23927T>A	aa:S:Y789N
MN908947.3	24181	C	T	1076	0.00371747	4	synonymous	S	protein_coding	873Y	24181C>T	aa:S:873Y
MN908947.3	24863	C	T	1076	0.00371747	4	missense	S	protein_coding	1101H>1101Y	24863C>T	aa:S:H1101Y
MN908947.3	24907	T	C	1076	0.00371747	4	synonymous	S	protein_coding	1115I	24907T>C	aa:S:1115I
MN908947.3	25135	G	T	1076	0.00371747	4	missense	S	protein_coding	1191K>1191N	25135G>T	aa:S:K1191N
MN908947.3	21606	G	T	1076	0.0027881	3	missense	S	protein_coding	15C>15F	21606G>T	aa:S:C15F
MN908947.3	21648	C	T	1076	0.0027881	3	missense	S	protein_coding	29T>29I	21648C>T	aa:S:T29I
MN908947.3	21758	C	G	1076	0.0027881	3	missense	S	protein_coding	66H>66D	21758C>G	aa:S:H66D
MN908947.3	21890	T	C	1076	0.0027881	3	synonymous	S	protein_coding	110L	21890T>C	aa:S:110L
MN908947.3	21974	G	C	1076	0.0027881	3	missense	S	protein_coding	138D>138H	21974G>C	aa:S:D138H
MN908947.3	21989	G	T	1076	0.0027881	3	missense	S	protein_coding	143V>143F	21989G>T	aa:S:V143F
MN908947.3	21998	C	T	1076	0.0027881	3	missense	S	protein_coding	146H>146Y	21998C>T	aa:S:H146Y
MN908947.3	22017	G	T	1076	0.0027881	3	missense	S	protein_coding	152W>152L	22017G>T	aa:S:W152L
MN908947.3	22021	G	T	1076	0.0027881	3	missense	S	protein_coding	153M>153I	22021G>T	aa:S:M153I
MN908947.3	22023	A	G	1076	0.0027881	3	missense	S	protein_coding	154E>154G	22023A>G	aa:S:E154G
MN908947.3	22120	C	G	1076	0.0027881	3	missense	S	protein_coding	186F>186L	22120C>G	aa:S:F186L
MN908947.3	22342	T	A	1076	0.0027881	3	synonymous	S	protein_coding	260A	22342T>A	aa:S:260A
MN908947.3	22450	C	T	1076	0.0027881	3	synonymous	S	protein_coding	296L	22450C>T	aa:S:296L
MN908947.3	22591	C	T	1076	0.0027881	3	synonymous	S	protein_coding	343N	22591C>T	aa:S:343N
MN908947.3	22623	A	G	1076	0.0027881	3	missense	S	protein_coding	354N>355S	22623A>G	aa:S:N355S
MN908947.3	22664	C	T	1076	0.0027881	3	synonymous	S	protein_coding	368L	22664C>T	aa:S:368L
MN908947.3	22711	T	G	1076	0.0027881	3	synonymous	S	protein_coding	383S	22711T>G	aa:S:383S
MN908947.3	23092	A	G	1076	0.0027881	3	synonymous	S	protein_coding	510V	23092A>G	aa:S:510V
MN908947.3	23108	G	C	1076	0.0027881	3	missense	S	protein_coding	516E>516Q	23108G>C	aa:S:E516Q
MN908947.3	23114	C	T	1076	0.0027881	3	synonymous	S	protein_coding	518L	23114C>T	aa:S:518L
MN908947.3	23520	C	T	1076	0.0027881	3	missense	S	protein_coding	653A>653V	23520C>T	aa:S:A653V
MN908947.3	24034	C	T	1076	0.0027881	3	synonymous	S	protein_coding	824N	24034C>T	aa:S:824N
MN908947.3	24187	T	A	1076	0.0027881	3	synonymous	S	protein_coding	875S	24187T>A	aa:S:875S
MN908947.3	24795	C	T	1076	0.0027881	3	missense	S	protein_coding	1078A>1076V	24795C>T	aa:S:A1076V
MN908947.3	24904	C	T	1076	0.0027881	3	synonymous	S	protein_coding	1114I	24904C>T	aa:S:1114I
MN908947.3	24919	C	T	1076	0.0027881	3	synonymous	S	protein_coding	1119N	24919C>T	aa:S:1119N
MN908947.3	24970	A	G	1076	0.0027881	3	synonymous	S	protein_coding	1136T	24970A>G	aa:S:1136T
MN908947.3	25000	C	T	1076	0.0027881	3	synonymous	S	protein_coding	1146D	25000C>T	aa:S:1146D
MN908947.3	25165	A	T	1076	0.0027881	3	missense	S	protein_coding	1201Q>1201H	25165A>T	aa:S:Q1201H
MN908947.3	25302	G	T	1076	0.0027881	3	missense	S	protein_coding	1247C>1247F	25302G>T	aa:S:C1247F
MN908947.3	21590	C	T	1076	0.00185874	2	synonymous	S	protein_coding	10L	21590C>T	aa:S:10L
MN908947.3	21603	A	G	1076	0.00185874	2	missense	S	protein_coding	14Q>14R	21603A>G	aa:S:Q14R
MN908947.3	21624	G	T	1076	0.00185874	2	missense	S	protein_coding	21R>21I	21624G>T	aa:S:R21I
MN908947.3	21633	T	C	1076	0.00185874	2	missense	S	protein_coding	24L>24S	21633T>C	aa:S:L24S
MN908947.3	21641	G	T	1076	0.00185874	2	missense	S	protein_coding	27A>27S	21641G>T	aa:S:A27S
MN908947.3	21655	T	C	1076	0.00185874	2	synonymous	S	protein_coding	31S	21655T>C	aa:S:31S
MN908947.3	21765	T	C	1076	0.00185874	2	missense	S	protein_coding	68I>68T	21765T>C	aa:S:I68T
MN908947.3	21789	C	T	1076	0.00185874	2	missense	S	protein_coding	76T>76I	21789C>T	aa:S:T76I
MN908947.3	21866	A	G	1076	0.00185874	2	missense	S	protein_coding	102R>102G	21866A>G	aa:S:R102G
MN908947.3	21897	C	T	1076	0.00185874	2	missense	S	protein_coding	112S>112L	21897C>T	aa:S:S112L
MN908947.3	21898	G	T	1076	0.00185874	2	synonymous	S	protein_coding	112S	21898G>T	aa:S:112S
MN908947.3	21952	C	T	1076	0.00185874	2	synonymous	S	protein_coding	130V	21952C>T	aa:S:130V
MN908947.3	21979	ATTT	A	1076	0.00185874	2	inframe_deletion	S	protein_coding	139PF>139P	21979ATTT>A	aa:S:PF139P
MN908947.3	21987	G	T	1076	0.00185874	2	missense	S	protein_coding	142G>142V	21987G>T	aa:S:G142V
MN908947.3	22003	A	AAAC	1076	0.00185874	2	inframe_insertion	S	protein_coding	147K>147KN	22003A>AAAC	aa:S:K147KN
MN908947.3	22093	G	C	1076	0.00185874	2	missense	S	protein_coding	177M>177I	22093G>C	aa:S:M177I
MN908947.3	22226	G	T	1076	0.00185874	2	missense	S	protein_coding	222A>222S	22226G>T	aa:S:A222S
MN908947.3	22232	G	C	1076	0.00185874	2	missense	S	protein_coding	224E>224Q	22232G>C	aa:S:E224Q
MN908947.3	22330	A	G	1076	0.00185874	2	synonymous	S	protein_coding	256S	22330A>G	aa:S:256S
MN908947.3	22343	G	C	1076	0.00185874	2	missense	S	protein_coding	261G>261R	22343G>C	aa:S:G261R
MN908947.3	22346	G	T	1076	0.00185874	2	missense	S	protein_coding	262A>262S	22346G>T	aa:S:A262S
MN908947.3	22388	C	T	1076	0.00185874	2	synonymous	S	protein_coding	276L	22388C>T	aa:S:276L
MN908947.3	22402	T	C	1076	0.00185874	2	synonymous	S	protein_coding	280N	22402T>C	aa:S:280N
MN908947.3	22480	C	T	1076	0.00185874	2	synonymous	S	protein_coding	306F	22480C>T	aa:S:306F
MN908947.3	22638	G	C	1076	0.00185874	2	missense	S	protein_coding	359S>359T	22638G>C	aa:S:S359T
MN908947.3	22648	T	A	1076	0.00185874	2	synonymous	S	protein_coding	362V	22648T>A	aa:S:362V
MN908947.3	22858	C	T	1076	0.00185874	2	synonymous	S	protein_coding	432C	22858C>T	aa:S:432C
MN908947.3	22917	T	A	1076	0.00185874	2	missense	S	protein_coding	452L>452Q	22917T>A	aa:S:L452Q
MN908947.3	22987	C	T	1076	0.00185874	2	synonymous	S	protein_coding	475A	22987C>T	aa:S:475A
MN908947.3	22992	G	A	1076	0.00185874	2	missense	S	protein_coding	477S>477N	22992G>A	aa:S:S477N
MN908947.3	23095	A	G	1076	0.00185874	2	synonymous	S	protein_coding	511V	23095A>G	aa:S:511V
MN908947.3	23202	C	T	1076	0.00185874	2	missense	S	protein_coding	547T>547I	23202C>T	aa:S:T547I
MN908947.3	23324	A	T	1076	0.00185874	2	missense	S	protein_coding	588T>588S	23324A>T	aa:S:T588S
MN908947.3	23329	A	T	1076	0.00185874	2	synonymous	S	protein_coding	589P	23329A>T	aa:S:589P
MN908947.3	23342	G	A	1076	0.00185874	2	missense	S	protein_coding	594G>594S	23342G>A	aa:S:G594S
MN908947.3	23401	G	A	1076	0.00185874	2	synonymous	S	protein_coding	613Q	23401G>A	aa:S:613Q
MN908947.3	23534	A	G	1076	0.00185874	2	missense	S	protein_coding	658N>658D	23534A>G	aa:S:N658D
MN908947.3	23545	G	A	1076	0.00185874	2	synonymous	S	protein_coding	661E	23545G>A	aa:S:661E
MN908947.3	23589	C	T	1076	0.00185874	2	missense	S	protein_coding	676T>676I	23589C>T	aa:S:T676I
MN908947.3	23599	T	G	1076	0.00185874	2	missense	S	protein_coding	679N>679K	23599T>G	aa:S:N679K
MN908947.3	23812	C	T	1076	0.00185874	2	synonymous	S	protein_coding	750S	23812C>T	aa:S:750S
MN908947.3	23815	T	C	1076	0.00185874	2	synonymous	S	protein_coding	751N	23815T>C	aa:S:751N
MN908947.3	23868	G	T	1076	0.00185874	2	missense	S	protein_coding	769G>769V	23868G>T	aa:S:G769V
MN908947.3	23970	C	T	1076	0.00185874	2	missense	S	protein_coding	803S>803L	23970C>T	aa:S:S803L
MN908947.3	24174	C	T	1076	0.00185874	2	missense	S	protein_coding	871A>871V	24174C>T	aa:S:A871V
MN908947.3	24193	G	T	1076	0.00185874	2	synonymous	S	protein_coding	877L	24193G>T	aa:S:877L
MN908947.3	24305	G	A	1076	0.00185874	2	missense	S	protein_coding	915V>915I	24305G>A	aa:S:V915I
MN908947.3	24370	C	T	1076	0.00185874	2	synonymous	S	protein_coding	936D	24370C>T	aa:S:936D
MN908947.3	24387	C	T	1076	0.00185874	2	missense	S	protein_coding	942A>942V	24387C>T	aa:S:A942V
MN908947.3	24406	T	C	1076	0.00185874	2	synonymous	S	protein_coding	948L	24406T>C	aa:S:948L
MN908947.3	24764	G	T	1076	0.00185874	2	missense	S	protein_coding	1068V>1068F	24764G>T	aa:S:V1068F
MN908947.3	24812	G	T	1076	0.00185874	2	missense	S	protein_coding	1084D>1084Y	24812G>T	aa:S:D1084Y
MN908947.3	24834	G	A	1076	0.00185874	2	missense	S	protein_coding	1091R>1091H	24834G>A	aa:S:R1091H
MN908947.3	24862	A	G	1076	0.00185874	2	synonymous	S	protein_coding	1100T	24862A>G	aa:S:1100T
MN908947.3	24865	C	T	1076	0.00185874	2	synonymous	S	protein_coding	1101H	24865C>T	aa:S:1101H
MN908947.3	25062	G	T	1076	0.00185874	2	missense	S	protein_coding	1167G>1167V	25062G>T	aa:S:G1167V
MN908947.3	25081	T	C	1076	0.00185874	2	synonymous	S	protein_coding	1173N	25081T>C	aa:S:1173N
MN908947.3	25207	C	T	1076	0.00185874	2	synonymous	S	protein_coding	1215Y	25207C>T	aa:S:1215Y
MN908947.3	25249	G	A	1076	0.00185874	2	missense	S	protein_coding	1229M>1229I	25249G>A	aa:S:M1229I
MN908947.3	25261	G	T	1076	0.00185874	2	missense	S	protein_coding	1233M>1233I	25261G>T	aa:S:M1233I
MN908947.3	25302	G	C	1076	0.00185874	2	missense	S	protein_coding	1247C>1247S	25302G>C	aa:S:C1247S
MN908947.3	25311	G	T	1076	0.00185874	2	missense	S	protein_coding	1250C>1250F	25311G>T	aa:S:C1250F
MN908947.3	27999	C	A	1076	0.0167286	18	missense	orf8	protein_coding	36P>36T	27999C>A	aa:orf8:P36T
MN908947.3	28083	G	T	1076	0.0157993	17	stop_gained	orf8	protein_coding	64E>64*	28083G>T	aa:orf8:E64*
MN908947.3	28254	A	C	1076	0.0139405	15	missense	orf8	protein_coding	121I>121L	28254A>C	aa:orf8:I121L
MN908947.3	27925	C	A	1076	0.00557621	6	missense	orf8	protein_coding	11T>11K	27925C>A	aa:orf8:11T11K
MN908947.3	28001	G	T	1076	0.00557621	6	synonymous	orf8	protein_coding	36P	28001G>T	aa:orf8:36P
MN908947.3	28086	G	T	1076	0.00464684	5	missense	orf8	protein_coding	65A>65S	28086G>T	aa:orf8:A65S
MN908947.3	28200	T	C	1076	0.00464684	5	missense	orf8	protein_coding	103S>103P	28200T>C	aa:orf8:S103P
MN908947.3	28250	T	TCTG	1076	0.00464684	5	inframe_insertion	orf8	protein_coding	119D>119DL	28250T>TCTG	aa:orf8:D119DL
MN908947.3	27948	G	T	1076	0.00371747	4	stop_gained	orf8	protein_coding	19E>19*	27948G>T	aa:orf8:E19*
MN908947.3	27972	C	T	1076	0.00371747	4	stop_gained	orf8	protein_coding	27Q>27*	27972C>T	aa:orf8:Q27*
MN908947.3	27998	C	T	1076	0.00371747	4	synonymous	orf8	protein_coding	35D	27998C>T	aa:orf8:35D
MN908947.3	28102	C	T	1076	0.00371747	4	missense	orf8	protein_coding	70P>70L	28102C>T	aa:orf8:P70L
MN908947.3	28122	G	T	1076	0.00371747	4	missense	orf8	protein_coding	77G>77C	28122G>T	aa:orf8:G77C
MN908947.3	28253	CA	C	1076	0.00371747	4	frameshift	orf8	protein_coding		28253CA>C
MN908947.3	27895	T	C	1076	0.0027881	3	start_lost	orf8	protein_coding
MN908947.3	27944	C	T	1076	0.0027881	3	synonymous	orf8	protein_coding	17H	27944C>T	aa:orf8:17H
MN908947.3	27996	G	T	1076	0.0027881	3	missense	orf8	protein_coding	35D>35Y	27996G>T	aa:orf8:D35Y
MN908947.3	27999	C	T	1076	0.0027881	3	missense	orf8	protein_coding	36P>36S	27999C>T	aa:orf8:P36S
MN908947.3	28000	C	T	1076	0.0027881	3	missense	orf8	protein_coding	36P>36L	28000C>T	aa:orf8:P36L
MN908947.3	28006	C	G	1076	0.0027881	3	missense	orf8	protein_coding	38P>38R	28006C>G	aa:orf8:P38R
MN908947.3	28006	C	T	1076	0.0027881	3	missense	orf8	protein_coding	38P>38L	28006C>T	aa:orf8:P38L
MN908947.3	28054	C	T	1076	0.0027881	3	missense	orf8	protein_coding	54S>54L	28054C>T	aa:orf8:S54L
MN908947.3	28076	C	T	1076	0.0027881	3	synonymous	orf8	protein_coding	61C	28076C>T	aa:orf8:61C
MN908947.3	28082	T	C	1076	0.0027881	3	synonymous	orf8	protein_coding	63D	28082T>C	aa:orf8:63D
MN908947.3	28093	C	T	1076	0.0027881	3	missense	orf8	protein_coding	67S>67F	28093C>T	aa:orf8:S67F
MN908947.3	28153	C	T	1076	0.0027881	3	missense	orf8	protein_coding	87T>87I	28153C>T	aa:orf8:T87I
MN908947.3	28223	G	T	1076	0.0027881	3	missense	orf8	protein_coding	110E>110D	28223G>T	aa:orf8:E110D
MN908947.3	27896	G	A	1076	0.00185874	2	start_lost	orf8	protein_coding
MN908947.3	27897	A	T	1076	0.00185874	2	stop_gained	orf8	protein_coding	2K>2*	27897A>T	aa:orf8:K2*
MN908947.3	27906	G	T	1076	0.00185874	2	missense	orf8	protein_coding	5V>5F	27906G>T	aa:orf8:V5F
MN908947.3	27923	C	T	1076	0.00185874	2	synonymous	orf8	protein_coding	10I	27923C>T	aa:orf8:10I
MN908947.3	27945	C	G	1076	0.00185874	2	missense	orf8	protein_coding	18Q>18E	27945C>G	aa:orf8:Q18E
MN908947.3	27976	A	T	1076	0.00185874	2	missense	orf8	protein_coding	28H>28L	27976A>T	aa:orf8:H28L
MN908947.3	27984	T	C	1076	0.00185874	2	missense	orf8	protein_coding	31Y>31H	27984T>C	aa:orf8:Y31H
MN908947.3	27987	G	T	1076	0.00185874	2	missense	orf8	protein_coding	32V>32L	27987G>T	aa:orf8:V32L
MN908947.3	28048	G	T	1076	0.00185874	2	missense	orf8	protein_coding	52R>52I	28048G>T	aa:orf8:R52I
MN908947.3	28068	G	A	1076	0.00185874	2	missense	orf8	protein_coding	59E>59K	28068G>A	aa:orf8:E59K
MN908947.3	28077	G	A	1076	0.00185874	2	missense	orf8	protein_coding	62V>62M	28077G>A	aa:orf8:V62M
MN908947.3	28077	G	C	1076	0.00185874	2	missense	orf8	protein_coding	62V>62L	28077G>C	aa:orf8:V62L
MN908947.3	28087	C	T	1076	0.00185874	2	missense	orf8	protein_coding	65A>65V	28087C>T	aa:orf8:A65V
MN908947.3	28178	G	T	1076	0.00185874	2	missense	orf8	protein_coding	95L>95F	28178G>T	aa:orf8:L95F
MN908947.3	28251	T	G	1076	0.00185874	2	missense	orf8	protein_coding	120F>120V	28251T>G	aa:orf8:F120V
MN908947.3	27549	C	T	1076	0.00836431	9	synonymous	orf7a	protein_coding	52N	27549C>T	aa:orf7a:52N
MN908947.3	27513	C	T	1076	0.00743494	8	synonymous	orf7a	protein_coding	40Y	27513C>T	aa:orf7a:40Y
MN908947.3	27476	C	T	1076	0.00650558	7	missense	orf7a	protein_coding	28T>28I	27476C>T	aa:orf7a:T28I
MN908947.3	27484	T	C	1076	0.00557621	6	synonymous	orf7a	protein_coding	31L	27484T>C	aa:orf7a:31L
MN908947.3	27722	T	C	1076	0.00371747	4	missense	orf7a	protein_coding	110I>110T	27722T>C	aa:orf7a:I110T
MN908947.3	27434	C	T	1076	0.0027881	3	missense	orf7a	protein_coding	14T>14I	27434C>T	aa:orf7a:T14I
MN908947.3	27707	C	T	1076	0.0027881	3	missense	orf7a	protein_coding	105A>105V	27707C>T	aa:orf7a:A105V
MN908947.3	27722	T	TA	1076	0.0027881	3	frameshift	orf7a	protein_coding		27722T>TA
MN908947.3	27735	C	T	1076	0.0027881	3	synonymous	orf7a	protein_coding	114F	27735C>T	aa:orf7a:114F
MN908947.3	27741	C	T	1076	0.0027881	3	synonymous	orf7a	protein_coding	116L	27741C>T	aa:orf7a:116L
MN908947.3	27417	A	T	1076	0.00185874	2	synonymous	orf7a	protein_coding	8A	27417A>T	aa:orf7a:8A
MN908947.3	27428	T	C	1076	0.00185874	2	missense	orf7a	protein_coding	12L>12P	27428T>C	aa:orf7a:L12P
MN908947.3	27442	C	T	1076	0.00185874	2	missense	orf7a	protein_coding	17L>17F	27442C>T	aa:orf7a:L17F
MN908947.3	27470	GTACAACAGTACTTTTAAAAGAACCTTGCTCTTCTGGAACATACGAGGGCAATTCACCATTTCATCCTCTAGCTGATAACAAATTTGCACTGACTTGCTTTAGCACTCAATTTGCTTTTGCTTGTCCTGACGGCGTAAAACACGTCTATCAGTTACGTGCCAGATCAGTTTCACCTAAACTGTTCATCAGACAAGAGGAAGT	G	1076	0.00185874	2	inframe_deletion	orf7a	protein_coding	26GTTVLLKEPCSSGTYEGNSPFHPLADNKFALTCFSTQFAFACPDGVKHVYQLRARSVSPKLFIRQEEV>26G	27470GTACAACAGTACTTTTAAAAGAACCTTGCTCTTCTGGAACATACGAGGGCAATTCACCATTTCATCCTCTAGCTGATAACAAATTTGCACTGACTTGCTTTAGCACTCAATTTGCTTTTGCTTGTCCTGACGGCGTAAAACACGTCTATCAGTTACGTGCCAGATCAGTTTCACCTAAACTGTTCATCAGACAAGAGGAAGT>G	aa:orf7a:GTTVLLKEPCSSGTYEGNSPFHPLADNKFALTCFSTQFAFACPDGVKHVYQLRARSVSPKLFIRQEEV26G
MN908947.3	27494	C	T	1076	0.00185874	2	missense	orf7a	protein_coding	34P>34L	27494C>T	aa:orf7a:P34L
MN908947.3	27509	C	T	1076	0.00185874	2	missense	orf7a	protein_coding	39T>39I	27509C>T	aa:orf7a:T39I
MN908947.3	27577	C	T	1076	0.00185874	2	stop_gained	orf7a	protein_coding	62Q>62*	27577C>T	aa:orf7a:Q62*
MN908947.3	27600	C	T	1076	0.00185874	2	synonymous	orf7a	protein_coding	69D	27600C>T	aa:orf7a:69D
MN908947.3	27754	G	T	1076	0.00185874	2	stop_gained	orf7a	protein_coding	121E>121*	27754G>T	aa:orf7a:E121*
MN908947.3	27270	A	G	1076	0.0120818	13	synonymous	orf6	protein_coding	23K	27270A>G	aa:orf6:23K
MN908947.3	27379	A	G	1076	0.0111524	12	missense	orf6	protein_coding	60I>60V	27379A>G	aa:orf6:I60V
MN908947.3	27384	T	C	1076	0.00743494	8	synonymous	orf6	protein_coding	61D	27384T>C	aa:orf6:61D
MN908947.3	27217	G	T	1076	0.00371747	4	missense	orf6	protein_coding	6D>6Y	27217G>T	aa:orf6:D6Y
MN908947.3	27213	C	T	1076	0.0027881	3	synonymous	orf6	protein_coding	4L	27213C>T	aa:orf6:4L
MN908947.3	27240	G	T	1076	0.0027881	3	missense	orf6	protein_coding	13E>13D	27240G>T	aa:orf6:E13D
MN908947.3	27250	A	T	1076	0.0027881	3	missense	orf6	protein_coding	17I>17F	27250A>T	aa:orf6:I17F
MN908947.3	27205	T	C	1076	0.00185874	2	missense	orf6	protein_coding	2F>2L	27205T>C	aa:orf6:F2L
MN908947.3	27214	G	T	1076	0.00185874	2	missense	orf6	protein_coding	5V>5F	27214G>T	aa:orf6:V5F
MN908947.3	27364	G	C	1076	0.00185874	2	missense	orf6	protein_coding	55E>55Q	27364G>C	aa:orf6:E55Q
MN908947.3	27365	A	G	1076	0.00185874	2	missense	orf6	protein_coding	55E>55G	27365A>G	aa:orf6:E55G
MN908947.3	25504	C	G	1076	0.0157993	17	missense	orf3a	protein_coding	38Q>38E	25504C>G	aa:orf3a:Q38E
MN908947.3	25906	G	T	1076	0.0130112	14	missense	orf3a	protein_coding	172G>172C	25906G>T	aa:orf3a:G172C
MN908947.3	25855	G	T	1076	0.010223	11	missense	orf3a	protein_coding	155D>155Y	25855G>T	aa:orf3a:D155Y
MN908947.3	26051	G	A	1076	0.00929368	10	missense	orf3a	protein_coding	220S>220N	26051G>A	aa:orf3a:S220N
MN908947.3	25844	C	T	1076	0.00836431	9	missense	orf3a	protein_coding	151T>151I	25844C>T	aa:orf3a:T151I
MN908947.3	25907	G	T	1076	0.00836431	9	missense	orf3a	protein_coding	172G>172V	25907G>T	aa:orf3a:G172V
MN908947.3	25615	A	G	1076	0.00743494	8	missense	orf3a	protein_coding	75K>75E	25615A>G	aa:orf3a:K75E
MN908947.3	25786	A	C	1076	0.00743494	8	missense	orf3a	protein_coding	132K>132Q	25786A>C	aa:orf3a:K132Q
MN908947.3	25647	G	A	1076	0.00650558	7	synonymous	orf3a	protein_coding	85L	25647G>A	aa:orf3a:85L
MN908947.3	25617	G	T	1076	0.00557621	6	missense	orf3a	protein_coding	75K>75N	25617G>T	aa:orf3a:K75N
MN908947.3	25658	C	T	1076	0.00557621	6	missense	orf3a	protein_coding	89T>89I	25658C>T	aa:orf3a:T89I
MN908947.3	25521	C	T	1076	0.00464684	5	synonymous	orf3a	protein_coding	43F	25521C>T	aa:orf3a:43F
MN908947.3	25644	G	T	1076	0.00464684	5	synonymous	orf3a	protein_coding	84L	25644G>T	aa:orf3a:84L
MN908947.3	25654	G	T	1076	0.00464684	5	missense	orf3a	protein_coding	88V>88L	25654G>T	aa:orf3a:V88L
MN908947.3	25782	C	T	1076	0.00464684	5	synonymous	orf3a	protein_coding	130C	25782C>T	aa:orf3a:130C
MN908947.3	26060	C	T	1076	0.00464684	5	missense	orf3a	protein_coding	223T>223I	26060C>T	aa:orf3a:T223I
MN908947.3	26157	TGTTA	T	1076	0.00464684	5	frameshift	orf3a	protein_coding		26157TGTTA>T
MN908947.3	25429	G	T	1076	0.00371747	4	missense	orf3a	protein_coding	13V>13L	25429G>T	aa:orf3a:V13L
MN908947.3	25452	C	T	1076	0.00371747	4	synonymous	orf3a	protein_coding	20I	25452C>T	aa:orf3a:20I
MN908947.3	25593	G	T	1076	0.00371747	4	missense	orf3a	protein_coding	67K>67N	25593G>T	aa:orf3a:K67N
MN908947.3	25624	C	T	1076	0.00371747	4	missense	orf3a	protein_coding	78H>78Y	25624C>T	aa:orf3a:H78Y
MN908947.3	25702	C	T	1076	0.00371747	4	missense	orf3a	protein_coding	104P>104S	25702C>T	aa:orf3a:P104S
MN908947.3	25721	C	T	1076	0.00371747	4	missense	orf3a	protein_coding	110A>110V	25721C>T	aa:orf3a:A110V
MN908947.3	25728	C	T	1076	0.00371747	4	synonymous	orf3a	protein_coding	112V	25728C>T	aa:orf3a:112V
MN908947.3	25954	G	T	1076	0.00371747	4	missense	orf3a	protein_coding	188G>188C	25954G>T	aa:orf3a:G188C
MN908947.3	25969	T	A	1076	0.00371747	4	missense	orf3a	protein_coding	193W>193R	25969T>A	aa:orf3a:W193R
MN908947.3	25450	A	G	1076	0.0027881	3	missense	orf3a	protein_coding	20I>20V	25450A>G	aa:orf3a:I20V
MN908947.3	25455	G	T	1076	0.0027881	3	missense	orf3a	protein_coding	21K>21N	25455G>T	aa:orf3a:K21N
MN908947.3	25456	G	T	1076	0.0027881	3	missense	orf3a	protein_coding	22D>22Y	25456G>T	aa:orf3a:D22Y
MN908947.3	25505	A	G	1076	0.0027881	3	missense	orf3a	protein_coding	38Q>38R	25505A>G	aa:orf3a:Q38R
MN908947.3	25534	G	T	1076	0.0027881	3	missense	orf3a	protein_coding	48V>48F	25534G>T	aa:orf3a:V48F
MN908947.3	25587	C	T	1076	0.0027881	3	synonymous	orf3a	protein_coding	65L	25587C>T	aa:orf3a:65L
MN908947.3	25599	G	T	1076	0.0027881	3	missense	orf3a	protein_coding	69W>69C	25599G>T	aa:orf3a:W69C
MN908947.3	25621	G	T	1076	0.0027881	3	missense	orf3a	protein_coding	77V>77F	25621G>T	aa:orf3a:V77F
MN908947.3	25688	C	T	1076	0.0027881	3	missense	orf3a	protein_coding	99A>99V	25688C>T	aa:orf3a:A99V
MN908947.3	25710	C	T	1076	0.0027881	3	synonymous	orf3a	protein_coding	106L	25710C>T	aa:orf3a:106L
MN908947.3	25916	C	T	1076	0.0027881	3	missense	orf3a	protein_coding	175T>175I	25916C>T	aa:orf3a:T175I
MN908947.3	25947	G	T	1076	0.0027881	3	missense	orf3a	protein_coding	185Q>185H	25947G>T	aa:orf3a:Q185H
MN908947.3	26062	G	T	1076	0.0027881	3	missense	orf3a	protein_coding	224G>224C	26062G>T	aa:orf3a:G224C
MN908947.3	26065	G	T	1076	0.0027881	3	missense	orf3a	protein_coding	225V>225F	26065G>T	aa:orf3a:V225F
MN908947.3	26082	C	T	1076	0.0027881	3	synonymous	orf3a	protein_coding	230F	26082C>T	aa:orf3a:230F
MN908947.3	26110	C	T	1076	0.0027881	3	missense	orf3a	protein_coding	240P>240S	26110C>T	aa:orf3a:P240S
MN908947.3	26158	GTTA	G	1076	0.0027881	3	inframe_deletion	orf3a	protein_coding	256VN>256D	26158GTTA>G	aa:orf3a:VN256D
MN908947.3	26199	G	T	1076	0.0027881	3	synonymous	orf3a	protein_coding	269T	26199G>T	aa:orf3a:269T
MN908947.3	25424	G	C	1076	0.00185874	2	missense	orf3a	protein_coding	11G>11A	25424G>C	aa:orf3a:G11A
MN908947.3	25445	G	T	1076	0.00185874	2	missense	orf3a	protein_coding	18G>18V	25445G>T	aa:orf3a:G18V
MN908947.3	25468	T	A	1076	0.00185874	2	missense	orf3a	protein_coding	26S>26T	25468T>A	aa:orf3a:S26T
MN908947.3	25473	T	A	1076	0.00185874	2	missense	orf3a	protein_coding	27D>27E	25473T>A	aa:orf3a:D27E
MN908947.3	25494	G	T	1076	0.00185874	2	synonymous	orf3a	protein_coding	34T	25494G>T	aa:orf3a:34T
MN908947.3	25509	C	T	1076	0.00185874	2	synonymous	orf3a	protein_coding	39A	25509C>T	aa:orf3a:39A
MN908947.3	25511	C	T	1076	0.00185874	2	missense	orf3a	protein_coding	40S>40L	25511C>T	aa:orf3a:S40L
MN908947.3	25514	T	C	1076	0.00185874	2	missense	orf3a	protein_coding	41L>41P	25514T>C	aa:orf3a:L41P
MN908947.3	25517	C	T	1076	0.00185874	2	missense	orf3a	protein_coding	42P>42L	25517C>T	aa:orf3a:P42L
MN908947.3	25540	G	A	1076	0.00185874	2	missense	orf3a	protein_coding	50V>50I	25540G>A	aa:orf3a:V50I
MN908947.3	25555	G	T	1076	0.00185874	2	missense	orf3a	protein_coding	55V>55F	25555G>T	aa:orf3a:V55F
MN908947.3	25555	G	A	1076	0.00185874	2	missense	orf3a	protein_coding	55V>55I	25555G>A	aa:orf3a:V55I
MN908947.3	25563	G	T	1076	0.00185874	2	missense	orf3a	protein_coding	57Q>57H	25563G>T	aa:orf3a:Q57H
MN908947.3	25572	C	T	1076	0.00185874	2	synonymous	orf3a	protein_coding	60S	25572C>T	aa:orf3a:60S
MN908947.3	25597	T	C	1076	0.00185874	2	missense	orf3a	protein_coding	69W>69R	25597T>C	aa:orf3a:W69R
MN908947.3	25690	G	T	1076	0.00185874	2	missense	orf3a	protein_coding	100G>100C	25690G>T	aa:orf3a:G100C
MN908947.3	25713	T	C	1076	0.00185874	2	synonymous	orf3a	protein_coding	107Y	25713T>C	aa:orf3a:107Y
MN908947.3	25714	C	T	1076	0.00185874	2	missense	orf3a	protein_coding	108L>108F	25714C>T	aa:orf3a:L108F
MN908947.3	25747	A	T	1076	0.00185874	2	missense	orf3a	protein_coding	119N>119Y	25747A>T	aa:orf3a:N119Y
MN908947.3	25777	C	T	1076	0.00185874	2	missense	orf3a	protein_coding	129L>129F	25777C>T	aa:orf3a:L129F
MN908947.3	25785	G	T	1076	0.00185874	2	missense	orf3a	protein_coding	131W>131C	25785G>T	aa:orf3a:W131C
MN908947.3	25797	C	T	1076	0.00185874	2	synonymous	orf3a	protein_coding	135S	25797C>T	aa:orf3a:135S
MN908947.3	25831	C	T	1076	0.00185874	2	missense	orf3a	protein_coding	147L>147F	25831C>T	aa:orf3a:L147F
MN908947.3	25848	T	C	1076	0.00185874	2	synonymous	orf3a	protein_coding	152N	25848T>C	aa:orf3a:152N
MN908947.3	25969	T	C	1076	0.00185874	2	missense	orf3a	protein_coding	193W>193R	25969T>C	aa:orf3a:W193R
MN908947.3	25997	T	C	1076	0.00185874	2	missense	orf3a	protein_coding	202V>202A	25997T>C	aa:orf3a:V202A
MN908947.3	26022	C	T	1076	0.00185874	2	synonymous	orf3a	protein_coding	210D	26022C>T	aa:orf3a:210D
MN908947.3	26049	G	T	1076	0.00185874	2	missense	orf3a	protein_coding	219L>219F	26049G>T	aa:orf3a:L219F
MN908947.3	26058	C	T	1076	0.00185874	2	synonymous	orf3a	protein_coding	222D	26058C>T	aa:orf3a:222D
MN908947.3	26094	T	C	1076	0.00185874	2	synonymous	orf3a	protein_coding	234N	26094T>C	aa:orf3a:234N
MN908947.3	26143	G	T	1076	0.00185874	2	missense	orf3a	protein_coding	251G>251C	26143G>T	aa:orf3a:G251C
MN908947.3	26151	C	A	1076	0.00185874	2	synonymous	orf3a	protein_coding	253S	26151C>A	aa:orf3a:253S
MN908947.3	8371	G	T	1076	0.017658	19	missense	orf1ab	protein_coding	2702Q>2702H	8371G>T	aa:orf1ab:Q2702H
MN908947.3	6640	T	C	1076	0.0157993	17	synonymous	orf1ab	protein_coding	2125H	6640T>C	aa:orf1ab:2125H
MN908947.3	2040	C	T	1076	0.0148699	16	missense	orf1ab	protein_coding	592T>592I	2040C>T	aa:orf1ab:T592I
MN908947.3	13803	A	G	1076	0.0139405	15	synonymous	orf1ab	protein_coding	4513K	13803A>G	aa:orf1ab:4513K
MN908947.3	683	C	T	1076	0.0130112	14	synonymous	orf1ab	protein_coding	140L	683C>T	aa:orf1ab:140L
MN908947.3	11074	CT	C	1076	0.0130112	14	frameshift	orf1ab	protein_coding		11074CT>C
MN908947.3	2910	C	T	1076	0.0120818	13	missense	orf1ab	protein_coding	882T>882I	2910C>T	aa:orf1ab:T882I
MN908947.3	12525	C	T	1076	0.0120818	13	missense	orf1ab	protein_coding	4087T>4087I	12525C>T,@11074	aa:orf1ab:T4087I
MN908947.3	14913	C	A	1076	0.0120818	13	missense	orf1ab	protein_coding	4883N>4883K	14913C>A/G	aa:orf1ab:N4883K
MN908947.3	17678	C	T	1076	0.0120818	13	missense	orf1ab	protein_coding	5805T>5805M	17678C>T	aa:orf1ab:T5805M
MN908947.3	19164	C	T	1076	0.0120818	13	synonymous	orf1ab	protein_coding	6300D	19164C>T	aa:orf1ab:6300D
MN908947.3	6019	A	G	1076	0.0111524	12	synonymous	orf1ab	protein_coding	1918Q	6019A>G	aa:orf1ab:1918Q
MN908947.3	2388	C	T	1076	0.010223	11	missense	orf1ab	protein_coding	708T>708I	2388C>T	aa:orf1ab:T708I
MN908947.3	12170	G	A	1076	0.010223	11	missense	orf1ab	protein_coding	3969A>3968T	12170G>A	aa:orf1ab:A3968T
MN908947.3	1912	C	T	1076	0.00929368	10	synonymous	orf1ab	protein_coding	549S	1912C>T	aa:orf1ab:549S
MN908947.3	4331	C	T	1076	0.00929368	10	synonymous	orf1ab	protein_coding	1356L	4331C>T	aa:orf1ab:1356L
MN908947.3	5950	G	T	1076	0.00929368	10	missense	orf1ab	protein_coding	1895K>1895N	5950G>T	aa:orf1ab:K1895N
MN908947.3	10369	C	T	1076	0.00929368	10	synonymous	orf1ab	protein_coding	3368R	10369C>T	aa:orf1ab:3368R
MN908947.3	16575	C	T	1076	0.00929368	10	synonymous	orf1ab	protein_coding	5437D	16575C>T	aa:orf1ab:5437D
MN908947.3	16887	C	T	1076	0.00929368	10	synonymous	orf1ab	protein_coding	5541Y	16887C>T	aa:orf1ab:5541Y
MN908947.3	3456	A	G	1076	0.00836431	9	missense	orf1ab	protein_coding	1064Y>1064C	3456A>G	aa:orf1ab:Y1064C
MN908947.3	9286	C	T	1076	0.00836431	9	synonymous	orf1ab	protein_coding	3007N	9286C>T	aa:orf1ab:3007N
MN908947.3	11117	A	G	1076	0.00836431	9	missense	orf1ab	protein_coding	3618I>3618V	11117A>G	aa:orf1ab:I3618V
MN908947.3	15738	C	T	1076	0.00836431	9	synonymous	orf1ab	protein_coding	5158F	15738C>T	aa:orf1ab:5158F
MN908947.3	18677	G	T	1076	0.00836431	9	missense	orf1ab	protein_coding	6138R>6138L	18677G>T	aa:orf1ab:R6138L
MN908947.3	21468	G	T	1076	0.00836431	9	missense	orf1ab	protein_coding	7068M>7068I	21468G>T	aa:orf1ab:M7068I
MN908947.3	3259	G	T	1076	0.00743494	8	missense	orf1ab	protein_coding	998Q>998H	3259G>T	aa:orf1ab:Q998H
MN908947.3	3496	G	T	1076	0.00743494	8	missense	orf1ab	protein_coding	1077K>1077N	3496G>T	aa:orf1ab:K1077N
MN908947.3	3871	G	T	1076	0.00743494	8	missense	orf1ab	protein_coding	1202K>1202N	3871G>T	aa:orf1ab:K1202N
MN908947.3	3896	G	T	1076	0.00743494	8	missense	orf1ab	protein_coding	1211V>1211F	3896G>T	aa:orf1ab:V1211F
MN908947.3	5392	C	T	1076	0.00743494	8	synonymous	orf1ab	protein_coding	1709N	5392C>T	aa:orf1ab:1709N
MN908947.3	5730	C	T	1076	0.00743494	8	missense	orf1ab	protein_coding	1822T>1822I	5730C>T	aa:orf1ab:T1822I
MN908947.3	8611	T	C	1076	0.00743494	8	synonymous	orf1ab	protein_coding	2782F	8611T>C	aa:orf1ab:2782F
MN908947.3	9022	T	C	1076	0.00743494	8	synonymous	orf1ab	protein_coding	2919C	9022T>C	aa:orf1ab:2919C
MN908947.3	9419	A	G	1076	0.00743494	8	missense	orf1ab	protein_coding	3052I>3052V	9419A>G	aa:orf1ab:I3052V
MN908947.3	9502	C	T	1076	0.00743494	8	synonymous	orf1ab	protein_coding	3079A	9502C>T	aa:orf1ab:3079A
MN908947.3	11941	C	T	1076	0.00743494	8	synonymous	orf1ab	protein_coding	3892V	11941C>T	aa:orf1ab:3892V
MN908947.3	16014	G	T	1076	0.00743494	8	synonymous	orf1ab	protein_coding	5250R	16014G>T	aa:orf1ab:5250R
MN908947.3	19078	G	A	1076	0.00743494	8	missense	orf1ab	protein_coding	6272E>6272K	19078G>A	aa:orf1ab:E6272K
MN908947.3	2485	C	T	1076	0.00650558	7	synonymous	orf1ab	protein_coding	740I	2485C>T	aa:orf1ab:740I
MN908947.3	6781	C	T	1076	0.00650558	7	synonymous	orf1ab	protein_coding	2172F	6781C>T	aa:orf1ab:2172F
MN908947.3	6807	C	T	1076	0.00650558	7	missense	orf1ab	protein_coding	2181T>2181I	6807C>T	aa:orf1ab:T2181I
MN908947.3	6990	C	T	1076	0.00650558	7	missense	orf1ab	protein_coding	2242S>2242F	6990C>T	aa:orf1ab:S2242F
MN908947.3	7113	C	T	1076	0.00650558	7	missense	orf1ab	protein_coding	2283T>2283I	7113C>T	aa:orf1ab:T2283I
MN908947.3	7177	A	G	1076	0.00650558	7	synonymous	orf1ab	protein_coding	2304L	7177A>G	aa:orf1ab:2304L
MN908947.3	8327	C	T	1076	0.00650558	7	missense	orf1ab	protein_coding	2688L>2688F	8327C>T	aa:orf1ab:L2688F
MN908947.3	10159	A	G	1076	0.00650558	7	synonymous	orf1ab	protein_coding	3298V	10159A>G	aa:orf1ab:3298V
MN908947.3	12061	A	G	1076	0.00650558	7	synonymous	orf1ab	protein_coding	3932E	12061A>G	aa:orf1ab:3932E
MN908947.3	14131	G	A	1076	0.00650558	7	missense	orf1ab	protein_coding	4623V>4623I	14131G>A	aa:orf1ab:V4623I
MN908947.3	15406	G	T	1076	0.00650558	7	missense	orf1ab	protein_coding	5048A>5048S	15406G>T	aa:orf1ab:A5048S
MN908947.3	20274	G	T	1076	0.00650558	7	missense	orf1ab	protein_coding	6670M>6670I	20274G>T	aa:orf1ab:M6670I
MN908947.3	21123	G	T	1076	0.00650558	7	synonymous	orf1ab	protein_coding	6953G	21123G>T	aa:orf1ab:6953G
MN908947.3	1473	C	T	1076	0.00557621	6	missense	orf1ab	protein_coding	403T>403I	1473C>T	aa:orf1ab:T403I
MN908947.3	2036	G	T	1076	0.00557621	6	missense	orf1ab	protein_coding	591A>591S	2036G>T	aa:orf1ab:A591S
MN908947.3	3736	C	T	1076	0.00557621	6	synonymous	orf1ab	protein_coding	1157D	3736C>T	aa:orf1ab:1157D
MN908947.3	4113	C	T	1076	0.00557621	6	missense	orf1ab	protein_coding	1283A>1283V	4113C>T	aa:orf1ab:A1283V
MN908947.3	4181	G	A	1076	0.00557621	6	missense	orf1ab	protein_coding	1306A>1306T	4181G>A	aa:orf1ab:A1306T
MN908947.3	5869	C	T	1076	0.00557621	6	synonymous	orf1ab	protein_coding	1868Y	5869C>T	aa:orf1ab:1868Y
MN908947.3	6541	C	T	1076	0.00557621	6	synonymous	orf1ab	protein_coding	2092H	6541C>T	aa:orf1ab:2092H
MN908947.3	6701	C	T	1076	0.00557621	6	missense	orf1ab	protein_coding	2146L>2146F	6701C>T	aa:orf1ab:L2146F
MN908947.3	7834	C	T	1076	0.00557621	6	synonymous	orf1ab	protein_coding	2523N	7834C>T	aa:orf1ab:2523N
MN908947.3	8290	C	T	1076	0.00557621	6	synonymous	orf1ab	protein_coding	2675L	8290C>T	aa:orf1ab:2675L
MN908947.3	9611	C	T	1076	0.00557621	6	missense	orf1ab	protein_coding	3116L>3116F	9611C>T	aa:orf1ab:L3116F
MN908947.3	10138	C	T	1076	0.00557621	6	synonymous	orf1ab	protein_coding	3291N	10138C>T	aa:orf1ab:3291N
MN908947.3	10448	C	T	1076	0.00557621	6	missense	orf1ab	protein_coding	3395P>3395S	10448C>T	aa:orf1ab:P3395S
MN908947.3	10449	C	T	1076	0.00557621	6	missense	orf1ab	protein_coding	3395P>3395L	10449C>T	aa:orf1ab:P3395L
MN908947.3	11222	G	T	1076	0.00557621	6	missense	orf1ab	protein_coding	3653V>3653F	11222G>T	aa:orf1ab:V3653F
MN908947.3	11620	C	T	1076	0.00557621	6	synonymous	orf1ab	protein_coding	3785F	11620C>T	aa:orf1ab:3785F
MN908947.3	13712	A	G	1076	0.00557621	6	missense	orf1ab	protein_coding	4483K>4483R	13712A>G	aa:orf1ab:K4483R
MN908947.3	15983	TA	T	1076	0.00557621	6	frameshift	orf1ab	protein_coding		15983TA>T
MN908947.3	16289	C	T	1076	0.00557621	6	missense	orf1ab	protein_coding	5342A>5342V	16289C>T	aa:orf1ab:A5342V
MN908947.3	17733	C	T	1076	0.00557621	6	synonymous	orf1ab	protein_coding	5823F	17733C>T	aa:orf1ab:5823F
MN908947.3	18261	C	T	1076	0.00557621	6	synonymous	orf1ab	protein_coding	5999I	18261C>T	aa:orf1ab:5999I
MN908947.3	18744	C	T	1076	0.00557621	6	synonymous	orf1ab	protein_coding	6160Y	18744C>T	aa:orf1ab:6160Y
MN908947.3	19101	G	A	1076	0.00557621	6	synonymous	orf1ab	protein_coding	6279Q	19101G>A	aa:orf1ab:6279Q
MN908947.3	19648	G	T	1076	0.00557621	6	missense	orf1ab	protein_coding	6462V>6462L	19648G>T	aa:orf1ab:V6462L
MN908947.3	20762	C	T	1076	0.00557621	6	missense	orf1ab	protein_coding	6833T>6833I	20762C>T	aa:orf1ab:T6833I
MN908947.3	774	C	T	1076	0.00464684	5	missense	orf1ab	protein_coding	170T>170I	774C>T	aa:orf1ab:T170I
MN908947.3	959	C	T	1076	0.00464684	5	missense	orf1ab	protein_coding	232R>232C	959C>T	aa:orf1ab:R232C
MN908947.3	1884	C	T	1076	0.00464684	5	missense	orf1ab	protein_coding	540A>540V	1884C>T	aa:orf1ab:A540V
MN908947.3	2048	C	T	1076	0.00464684	5	synonymous	orf1ab	protein_coding	595L	2048C>T	aa:orf1ab:595L
MN908947.3	2086	G	T	1076	0.00464684	5	missense	orf1ab	protein_coding	607Q>607H	2086G>T	aa:orf1ab:Q607H
MN908947.3	2106	C	T	1076	0.00464684	5	missense	orf1ab	protein_coding	614T>614I	2106C>T	aa:orf1ab:T614I
MN908947.3	2423	T	C	1076	0.00464684	5	missense	orf1ab	protein_coding	720C>720R	2423T>C	aa:orf1ab:C720R
MN908947.3	2675	C	A	1076	0.00464684	5	missense	orf1ab	protein_coding	804P>804T	2675C>A	aa:orf1ab:P804T
MN908947.3	2870	A	G	1076	0.00464684	5	missense	orf1ab	protein_coding	869N>869D	2870A>G	aa:orf1ab:N869D
MN908947.3	3542	A	G	1076	0.00464684	5	missense	orf1ab	protein_coding	1093T>1093A	3542A>G	aa:orf1ab:T1093A
MN908947.3	4105	G	T	1076	0.00464684	5	missense	orf1ab	protein_coding	1280K>1280N	4105G>T	aa:orf1ab:K1280N
MN908947.3	4300	G	T	1076	0.00464684	5	synonymous	orf1ab	protein_coding	1345V	4300G>T	aa:orf1ab:1345V
MN908947.3	4890	C	T	1076	0.00464684	5	missense	orf1ab	protein_coding	1542T>1542I	4890C>T	aa:orf1ab:T1542I
MN908947.3	5497	C	T	1076	0.00464684	5	synonymous	orf1ab	protein_coding	1744C	5497C>T	aa:orf1ab:1744C
MN908947.3	6026	C	T	1076	0.00464684	5	missense	orf1ab	protein_coding	1921P>1921S	6026C>T	aa:orf1ab:P1921S
MN908947.3	6031	C	T	1076	0.00464684	5	synonymous	orf1ab	protein_coding	1922N	6031C>T	aa:orf1ab:1922N
MN908947.3	6063	A	G	1076	0.00464684	5	missense	orf1ab	protein_coding	1933D>1933G	6063A>G	aa:orf1ab:D1933G
MN908947.3	6402	C	T	1076	0.00464684	5	missense	orf1ab	protein_coding	2046P>2046L	6402C>T	aa:orf1ab:P2046L
MN908947.3	6525	C	T	1076	0.00464684	5	missense	orf1ab	protein_coding	2087T>2087I	6525C>T	aa:orf1ab:T2087I
MN908947.3	6781	C	CT	1076	0.00464684	5	frameshift	orf1ab	protein_coding		6781C>CT
MN908947.3	7540	T	C	1076	0.00464684	5	synonymous	orf1ab	protein_coding	2425T	7540T>C	aa:orf1ab:2425T
MN908947.3	8412	A	G	1076	0.00464684	5	missense	orf1ab	protein_coding	2716K>2716R	8412A>G	aa:orf1ab:K2716R
MN908947.3	8692	C	T	1076	0.00464684	5	synonymous	orf1ab	protein_coding	2809Y	8692C>T	aa:orf1ab:2809Y
MN908947.3	8809	C	A	1076	0.00464684	5	missense	orf1ab	protein_coding	2848D>2848E	8809C>A	aa:orf1ab:D2848E
MN908947.3	11218	T	C	1076	0.00464684	5	synonymous	orf1ab	protein_coding	3651N	11218T>C	aa:orf1ab:3651N
MN908947.3	11417	G	T	1076	0.00464684	5	missense	orf1ab	protein_coding	3718V>3718F	11417G>T	aa:orf1ab:V3718F
MN908947.3	13902	T	C	1076	0.00464684	5	synonymous	orf1ab	protein_coding	4546D	13902T>C	aa:orf1ab:4546D
MN908947.3	14829	G	T	1076	0.00464684	5	missense	orf1ab	protein_coding	4855M>4855I	14829G>T	aa:orf1ab:M4855I
MN908947.3	14925	C	T	1076	0.00464684	5	synonymous	orf1ab	protein_coding	4887V	14925C>T	aa:orf1ab:4887V
MN908947.3	15656	C	T	1076	0.00464684	5	missense	orf1ab	protein_coding	5131T>5131I	15656C>T	aa:orf1ab:T5131I
MN908947.3	16260	C	T	1076	0.00464684	5	synonymous	orf1ab	protein_coding	5332C	16260C>T	aa:orf1ab:5332C
MN908947.3	16647	G	T	1076	0.00464684	5	synonymous	orf1ab	protein_coding	5461T	16647G>T	aa:orf1ab:5461T
MN908947.3	16708	C	T	1076	0.00464684	5	synonymous	orf1ab	protein_coding	5482L	16708C>T	aa:orf1ab:5482L
MN908947.3	17163	C	T	1076	0.00464684	5	synonymous	orf1ab	protein_coding	5633C	17163C>T	aa:orf1ab:5633C
MN908947.3	18040	G	T	1076	0.00464684	5	missense	orf1ab	protein_coding	5926A>5926S	18040G>T	aa:orf1ab:A5926S
MN908947.3	18105	G	T	1076	0.00464684	5	missense	orf1ab	protein_coding	5947Q>5947H	18105G>T	aa:orf1ab:Q5947H
MN908947.3	19593	C	T	1076	0.00464684	5	synonymous	orf1ab	protein_coding	6443N	19593C>T	aa:orf1ab:6443N
MN908947.3	19602	C	T	1076	0.00464684	5	synonymous	orf1ab	protein_coding	6446N	19602C>T	aa:orf1ab:6446N
MN908947.3	19813	C	T	1076	0.00464684	5	missense	orf1ab	protein_coding	6517P>6517S	19813C>T	aa:orf1ab:P6517S
MN908947.3	20134	G	T	1076	0.00464684	5	missense	orf1ab	protein_coding	6624V>6624L	20134G>T	aa:orf1ab:V6624L
MN908947.3	20406	T	C	1076	0.00464684	5	synonymous	orf1ab	protein_coding	6714P	20406T>C	aa:orf1ab:6714P
MN908947.3	20415	A	G	1076	0.00464684	5	synonymous	orf1ab	protein_coding	6717L	20415A>G	aa:orf1ab:6717L
MN908947.3	21034	C	T	1076	0.00464684	5	missense	orf1ab	protein_coding	6924L>6924F	21034C>T	aa:orf1ab:L6924F
MN908947.3	433	TG	T	1076	0.00371747	4	frameshift	orf1ab	protein_coding		433TG>T
MN908947.3	593	C	T	1076	0.00371747	4	missense	orf1ab	protein_coding	110H>110Y	593C>T	aa:orf1ab:H110Y
MN908947.3	1191	C	T	1076	0.00371747	4	missense	orf1ab	protein_coding	309P>309L	1191C>T	aa:orf1ab:P309L
MN908947.3	1348	C	T	1076	0.00371747	4	synonymous	orf1ab	protein_coding	361P	1348C>T	aa:orf1ab:361P
MN908947.3	1385	C	T	1076	0.00371747	4	missense	orf1ab	protein_coding	374H>374Y	1385C>T	aa:orf1ab:H374Y
MN908947.3	1840	A	C	1076	0.00371747	4	missense	orf1ab	protein_coding	525E>525D	1840A>C	aa:orf1ab:E525D
MN908947.3	2211	T	C	1076	0.00371747	4	missense	orf1ab	protein_coding	649V>649A	2211T>C	aa:orf1ab:V649A
MN908947.3	2334	C	A	1076	0.00371747	4	missense	orf1ab	protein_coding	690A>690D	2334C>A	aa:orf1ab:A690D
MN908947.3	2363	C	T	1076	0.00371747	4	missense	orf1ab	protein_coding	700L>700F	2363C>T	aa:orf1ab:L700F
MN908947.3	3162	C	T	1076	0.00371747	4	missense	orf1ab	protein_coding	966S>966F	3162C>T	aa:orf1ab:S966F
MN908947.3	3177	C	T	1076	0.00371747	4	missense	orf1ab	protein_coding	971P>971L	3177C>T	aa:orf1ab:P971L
MN908947.3	3250	G	A	1076	0.00371747	4	synonymous	orf1ab	protein_coding	995E	3250G>A	aa:orf1ab:995E
MN908947.3	3743	C	T	1076	0.00371747	4	missense	orf1ab	protein_coding	1160H>1160Y	3743C>T	aa:orf1ab:H1160Y
MN908947.3	3903	C	T	1076	0.00371747	4	missense	orf1ab	protein_coding	1213P>1213L	3903C>T	aa:orf1ab:P1213L
MN908947.3	4149	T	G	1076	0.00371747	4	missense	orf1ab	protein_coding	1295V>1295G	4149T>G	aa:orf1ab:V1295G
MN908947.3	4582	C	T	1076	0.00371747	4	synonymous	orf1ab	protein_coding	1439N	4582C>T	aa:orf1ab:1439N
MN908947.3	4974	T	C	1076	0.00371747	4	missense	orf1ab	protein_coding	1570V>1570A	4974T>C	aa:orf1ab:V1570A
MN908947.3	5800	G	T	1076	0.00371747	4	missense	orf1ab	protein_coding	1845L>1845F	5800G>T	aa:orf1ab:L1845F
MN908947.3	5950	G	A	1076	0.00371747	4	synonymous	orf1ab	protein_coding	1895K	5950G>A	aa:orf1ab:1895K
MN908947.3	6032	G	A	1076	0.00371747	4	missense	orf1ab	protein_coding	1923A>1923T	6032G>A	aa:orf1ab:A1923T
MN908947.3	6154	A	G	1076	0.00371747	4	synonymous	orf1ab	protein_coding	1963L	6154A>G	aa:orf1ab:1963L
MN908947.3	6286	C	T	1076	0.00371747	4	synonymous	orf1ab	protein_coding	2007T	6286C>T	aa:orf1ab:2007T
MN908947.3	6445	C	T	1076	0.00371747	4	synonymous	orf1ab	protein_coding	2060D	6445C>T	aa:orf1ab:2060D
MN908947.3	6489	T	G	1076	0.00371747	4	missense	orf1ab	protein_coding	2075I>2075S	6489T>G	aa:orf1ab:I2075S
MN908947.3	7423	C	T	1076	0.00371747	4	synonymous	orf1ab	protein_coding	2386F	7423C>T	aa:orf1ab:2386F
MN908947.3	7427	G	T	1076	0.00371747	4	missense	orf1ab	protein_coding	2388A>2388S	7427G>T	aa:orf1ab:A2388S
MN908947.3	8311	C	T	1076	0.00371747	4	synonymous	orf1ab	protein_coding	2682N	8311C>T	aa:orf1ab:2682N
MN908947.3	8560	T	C	1076	0.00371747	4	synonymous	orf1ab	protein_coding	2765I	8560T>C	aa:orf1ab:2765I
MN908947.3	8612	G	T	1076	0.00371747	4	missense	orf1ab	protein_coding	2783V>2783F	8612G>T	aa:orf1ab:V2783F
MN908947.3	8655	C	T	1076	0.00371747	4	missense	orf1ab	protein_coding	2797S>2797F	8655C>T	aa:orf1ab:S2797F
MN908947.3	8682	T	C	1076	0.00371747	4	missense	orf1ab	protein_coding	2806I>2806T	8682T>C	aa:orf1ab:I2806T
MN908947.3	9891	C	T	1076	0.00371747	4	missense	orf1ab	protein_coding	3209A>3209V	9891C>T	aa:orf1ab:A3209V
MN908947.3	10006	T	C	1076	0.00371747	4	synonymous	orf1ab	protein_coding	3247D	10006T>C	aa:orf1ab:3247D
MN908947.3	10198	C	T	1076	0.00371747	4	synonymous	orf1ab	protein_coding	3311D	10198C>T	aa:orf1ab:3311D
MN908947.3	10507	C	T	1076	0.00371747	4	synonymous	orf1ab	protein_coding	3414N	10507C>T	aa:orf1ab:3414N
MN908947.3	10996	G	T	1076	0.00371747	4	missense	orf1ab	protein_coding	3577K>3577N	10996G>T	aa:orf1ab:K3577N
MN908947.3	11042	G	T	1076	0.00371747	4	missense	orf1ab	protein_coding	3593V>3593F	11042G>T	aa:orf1ab:V3593F
MN908947.3	11455	C	T	1076	0.00371747	4	synonymous	orf1ab	protein_coding	3730A	11455C>T	aa:orf1ab:3730A
MN908947.3	11674	C	T	1076	0.00371747	4	synonymous	orf1ab	protein_coding	3803Y	11674C>T	aa:orf1ab:3803Y
MN908947.3	11780	A	G	1076	0.00371747	4	missense	orf1ab	protein_coding	3839K>3839E	11780A>G	aa:orf1ab:K3839E
MN908947.3	12076	C	T	1076	0.00371747	4	synonymous	orf1ab	protein_coding	3937N	12076C>T	aa:orf1ab:3937N
MN908947.3	12084	C	T	1076	0.00371747	4	missense	orf1ab	protein_coding	3940T>3940I	12084C>T	aa:orf1ab:T3940I
MN908947.3	13123	TG	T	1076	0.00371747	4	frameshift	orf1ab	protein_coding		13123TG>T
MN908947.3	14178	C	T	1076	0.00371747	4	synonymous	orf1ab	protein_coding	4638T	14178C>T	aa:orf1ab:4638T
MN908947.3	14322	C	T	1076	0.00371747	4	synonymous	orf1ab	protein_coding	4686Y	14322C>T	aa:orf1ab:4686Y
MN908947.3	14973	G	A	1076	0.00371747	4	synonymous	orf1ab	protein_coding	4903K	14973G>A	aa:orf1ab:4903K
MN908947.3	15237	C	T	1076	0.00371747	4	synonymous	orf1ab	protein_coding	4991H	15237C>T/G	aa:orf1ab:4991H
MN908947.3	15391	C	T	1076	0.00371747	4	missense	orf1ab	protein_coding	5043R>5043C	15391C>T	aa:orf1ab:R5043C
MN908947.3	16163	C	T	1076	0.00371747	4	missense	orf1ab	protein_coding	5300T>5300I	16163C>T	aa:orf1ab:T5300I
MN908947.3	16596	C	T	1076	0.00371747	4	synonymous	orf1ab	protein_coding	5444Y	16596C>T	aa:orf1ab:5444Y
MN908947.3	16658	C	T	1076	0.00371747	4	missense	orf1ab	protein_coding	5465T>5465I	16658C>T	aa:orf1ab:T5465I
MN908947.3	16743	T	C	1076	0.00371747	4	synonymous	orf1ab	protein_coding	5493V	16743T>C	aa:orf1ab:5493V
MN908947.3	17004	C	T	1076	0.00371747	4	synonymous	orf1ab	protein_coding	5580L	17004C>T	aa:orf1ab:5580L
MN908947.3	17122	G	T	1076	0.00371747	4	missense	orf1ab	protein_coding	5620A>5620S	17122G>T	aa:orf1ab:A5620S
MN908947.3	17721	G	T	1076	0.00371747	4	synonymous	orf1ab	protein_coding	5819V	17721G>T	aa:orf1ab:5819V
MN908947.3	17795	C	T	1076	0.00371747	4	missense	orf1ab	protein_coding	5844A>5844V	17795C>T	aa:orf1ab:A5844V
MN908947.3	18412	G	T	1076	0.00371747	4	missense	orf1ab	protein_coding	6050V>6050F	18412G>T	aa:orf1ab:V6050F
MN908947.3	18654	C	T	1076	0.00371747	4	synonymous	orf1ab	protein_coding	6130R	18654C>T	aa:orf1ab:6130R
MN908947.3	18803	G	T	1076	0.00371747	4	missense	orf1ab	protein_coding	6180S>6180I	18803G>T	aa:orf1ab:S6180I
MN908947.3	19032	C	T	1076	0.00371747	4	synonymous	orf1ab	protein_coding	6256D	19032C>T	aa:orf1ab:6256D
MN908947.3	19542	G	T	1076	0.00371747	4	missense	orf1ab	protein_coding	6426M>6426I	19542G>T	aa:orf1ab:M6426I
MN908947.3	19718	C	T	1076	0.00371747	4	missense	orf1ab	protein_coding	6485T>6485I	19718C>T	aa:orf1ab:T6485I
MN908947.3	19894	G	T	1076	0.00371747	4	missense	orf1ab	protein_coding	6544A>6544S	19894G>T	aa:orf1ab:A6544S
MN908947.3	19962	G	A	1076	0.00371747	4	synonymous	orf1ab	protein_coding	6566T	19962G>A	aa:orf1ab:6566T
MN908947.3	19983	C	T	1076	0.00371747	4	synonymous	orf1ab	protein_coding	6573V	19983C>T	aa:orf1ab:6573V
MN908947.3	20006	G	T	1076	0.00371747	4	missense	orf1ab	protein_coding	6581G>6581V	20006G>T	aa:orf1ab:G6581V
MN908947.3	20133	C	T	1076	0.00371747	4	synonymous	orf1ab	protein_coding	6623A	20133C>T	aa:orf1ab:6623A
MN908947.3	20407	T	C	1076	0.00371747	4	missense	orf1ab	protein_coding	6715F>6715L	20407T>C	aa:orf1ab:F6715L
MN908947.3	20436	C	T	1076	0.00371747	4	synonymous	orf1ab	protein_coding	6724D	20436C>T	aa:orf1ab:6724D
MN908947.3	20489	G	T	1076	0.00371747	4	missense	orf1ab	protein_coding	6742C>6742F	20489G>T	aa:orf1ab:C6742F
MN908947.3	20609	T	C	1076	0.00371747	4	missense	orf1ab	protein_coding	6782M>6782T	20609T>C	aa:orf1ab:M6782T
MN908947.3	21010	G	T	1076	0.00371747	4	missense	orf1ab	protein_coding	6916V>6916L	21010G>T	aa:orf1ab:V6916L
MN908947.3	21294	T	A	1076	0.00371747	4	synonymous	orf1ab	protein_coding	7010L	21294T>A	aa:orf1ab:7010L
MN908947.3	21295	GG	AA	1076	0.00371747	4	missense	orf1ab	protein_coding	7011G>7011N	21295GG>AA	aa:orf1ab:G7011N
MN908947.3	21469	A	C	1076	0.00371747	4	missense	orf1ab	protein_coding	7069I>7069L	21469A>C	aa:orf1ab:I7069L
MN908947.3	421	C	T	1076	0.0027881	3	synonymous	orf1ab	protein_coding	52G	421C>T	aa:orf1ab:52G
MN908947.3	466	C	T	1076	0.0027881	3	synonymous	orf1ab	protein_coding	67P	466C>T	aa:orf1ab:67P
MN908947.3	527	C	T	1076	0.0027881	3	synonymous	orf1ab	protein_coding	88L	527C>T	aa:orf1ab:88L
MN908947.3	712	T	A	1076	0.0027881	3	synonymous	orf1ab	protein_coding	149L	712T>A	aa:orf1ab:149L
MN908947.3	751	C	T	1076	0.0027881	3	synonymous	orf1ab	protein_coding	162N	751C>T	aa:orf1ab:162N
MN908947.3	913	C	T	1076	0.0027881	3	synonymous	orf1ab	protein_coding	216S	913C>T	aa:orf1ab:216S
MN908947.3	925	C	T	1076	0.0027881	3	synonymous	orf1ab	protein_coding	220D	925C>T	aa:orf1ab:220D
MN908947.3	1063	C	T	1076	0.0027881	3	synonymous	orf1ab	protein_coding	266F	1063C>T	aa:orf1ab:266F
MN908947.3	1193	A	G	1076	0.0027881	3	missense	orf1ab	protein_coding	310N>310D	1193A>G	aa:orf1ab:N310D
MN908947.3	1288	C	T	1076	0.0027881	3	synonymous	orf1ab	protein_coding	341C	1288C>T	aa:orf1ab:341C
MN908947.3	1594	C	T	1076	0.0027881	3	synonymous	orf1ab	protein_coding	443S	1594C>T	aa:orf1ab:443S
MN908947.3	1633	A	G	1076	0.0027881	3	synonymous	orf1ab	protein_coding	456K	1633A>G	aa:orf1ab:456K
MN908947.3	1820	G	A	1076	0.0027881	3	missense	orf1ab	protein_coding	519G>519S	1820G>A	aa:orf1ab:G519S
MN908947.3	1911	C	T	1076	0.0027881	3	missense	orf1ab	protein_coding	549S>549F	1911C>T	aa:orf1ab:S549F
MN908947.3	2041	T	C	1076	0.0027881	3	synonymous	orf1ab	protein_coding	592T	2041T>C	aa:orf1ab:592T
MN908947.3	2057	A	G	1076	0.0027881	3	missense	orf1ab	protein_coding	598M>598V	2057A>G	aa:orf1ab:M598V
MN908947.3	2062	C	T	1076	0.0027881	3	synonymous	orf1ab	protein_coding	599A	2062C>T	aa:orf1ab:599A
MN908947.3	2210	G	T	1076	0.0027881	3	missense	orf1ab	protein_coding	649V>649F	2210G>T	aa:orf1ab:V649F
MN908947.3	2288	G	A	1076	0.0027881	3	missense	orf1ab	protein_coding	675V>675I	2288G>A	aa:orf1ab:V675I
MN908947.3	2334	C	T	1076	0.0027881	3	missense	orf1ab	protein_coding	690A>690V	2334C>T	aa:orf1ab:A690V
MN908947.3	2585	G	T	1076	0.0027881	3	missense	orf1ab	protein_coding	774V>774F	2585G>T	aa:orf1ab:V774F
MN908947.3	3053	G	T	1076	0.0027881	3	missense	orf1ab	protein_coding	930D>930Y	3053G>T	aa:orf1ab:D930Y
MN908947.3	3096	C	T	1076	0.0027881	3	missense	orf1ab	protein_coding	944S>944L	3096C>T	aa:orf1ab:S944L
MN908947.3	3171	T	C	1076	0.0027881	3	missense	orf1ab	protein_coding	969L>969P	3171T>C	aa:orf1ab:L969P
MN908947.3	3250	G	T	1076	0.0027881	3	missense	orf1ab	protein_coding	995E>995D	3250G>T	aa:orf1ab:E995D
MN908947.3	3264	C	T	1076	0.0027881	3	missense	orf1ab	protein_coding	1000T>1000I	3264C>T	aa:orf1ab:T1000I
MN908947.3	3737	C	T	1076	0.0027881	3	missense	orf1ab	protein_coding	1158P>1158S	3737C>T	aa:orf1ab:P1158S
MN908947.3	4207	G	T	1076	0.0027881	3	synonymous	orf1ab	protein_coding	1314A	4207G>T	aa:orf1ab:1314A
MN908947.3	4320	C	T	1076	0.0027881	3	missense	orf1ab	protein_coding	1352A>1352V	4320C>T	aa:orf1ab:A1352V
MN908947.3	4321	C	T	1076	0.0027881	3	synonymous	orf1ab	protein_coding	1352A	4321C>T	aa:orf1ab:1352A
MN908947.3	4579	T	A	1076	0.0027881	3	synonymous	orf1ab	protein_coding	1438L	4579T>A	aa:orf1ab:1438L
MN908947.3	4754	C	T	1076	0.0027881	3	missense	orf1ab	protein_coding	1497P>1497S	4754C>T	aa:orf1ab:P1497S
MN908947.3	5551	T	C	1076	0.0027881	3	synonymous	orf1ab	protein_coding	1762L	5551T>C	aa:orf1ab:1762L
MN908947.3	5621	C	T	1076	0.0027881	3	missense	orf1ab	protein_coding	1786P>1786S	5621C>T	aa:orf1ab:P1786S
MN908947.3	5826	C	T	1076	0.0027881	3	missense	orf1ab	protein_coding	1854T>1854I	5826C>T	aa:orf1ab:T1854I
MN908947.3	5974	C	T	1076	0.0027881	3	synonymous	orf1ab	protein_coding	1903D	5974C>T	aa:orf1ab:1903D
MN908947.3	6262	T	C	1076	0.0027881	3	synonymous	orf1ab	protein_coding	1999N	6262T>C	aa:orf1ab:1999N
MN908947.3	6310	C	T	1076	0.0027881	3	synonymous	orf1ab	protein_coding	2015S	6310C>T	aa:orf1ab:2015S
MN908947.3	6406	C	T	1076	0.0027881	3	synonymous	orf1ab	protein_coding	2047V	6406C>T	aa:orf1ab:2047V
MN908947.3	6633	C	T	1076	0.0027881	3	missense	orf1ab	protein_coding	2123A>2123V	6633C>T	aa:orf1ab:A2123V
MN908947.3	6641	G	T	1076	0.0027881	3	missense	orf1ab	protein_coding	2126G>2126C	6641G>T	aa:orf1ab:G2126C
MN908947.3	6651	C	T	1076	0.0027881	3	missense	orf1ab	protein_coding	2129A>2129V	6651C>T	aa:orf1ab:A2129V
MN908947.3	6661	T	C	1076	0.0027881	3	synonymous	orf1ab	protein_coding	2132S	6661T>C	aa:orf1ab:2132S
MN908947.3	6953	A	G	1076	0.0027881	3	missense	orf1ab	protein_coding	2230I>2230V	6953A>G	aa:orf1ab:I2230V
MN908947.3	6961	GT	G	1076	0.0027881	3	frameshift	orf1ab	protein_coding		6961GT>G
MN908947.3	7164	C	T	1076	0.0027881	3	missense	orf1ab	protein_coding	2300T>2300I	7164C>T	aa:orf1ab:T2300I
MN908947.3	7340	A	G	1076	0.0027881	3	missense	orf1ab	protein_coding	2359I>2359V	7340A>G	aa:orf1ab:I2359V
MN908947.3	7393	G	T	1076	0.0027881	3	synonymous	orf1ab	protein_coding	2376P	7393G>T	aa:orf1ab:2376P
MN908947.3	8156	T	G	1076	0.0027881	3	missense	orf1ab	protein_coding	2631S>2631A	8156T>G	aa:orf1ab:S2631A
MN908947.3	8179	G	T	1076	0.0027881	3	synonymous	orf1ab	protein_coding	2638R	8179G>T	aa:orf1ab:2638R
MN908947.3	9016	T	C	1076	0.0027881	3	synonymous	orf1ab	protein_coding	2917A	9016T>C	aa:orf1ab:2917A
MN908947.3	9693	C	T	1076	0.0027881	3	missense	orf1ab	protein_coding	3143A>3143V	9693C>T	aa:orf1ab:A3143V
MN908947.3	9711	C	T	1076	0.0027881	3	missense	orf1ab	protein_coding	3149S>3149F	9711C>T	aa:orf1ab:S3149F
MN908947.3	9724	C	T	1076	0.0027881	3	synonymous	orf1ab	protein_coding	3153F	9724C>T	aa:orf1ab:3153F
MN908947.3	9856	G	T	1076	0.0027881	3	synonymous	orf1ab	protein_coding	3197V	9856G>T	aa:orf1ab:3197V
MN908947.3	10153	T	C	1076	0.0027881	3	synonymous	orf1ab	protein_coding	3296D	10153T>C	aa:orf1ab:3296D
MN908947.3	10156	C	T	1076	0.0027881	3	synonymous	orf1ab	protein_coding	3297D	10156C>T	aa:orf1ab:3297D
MN908947.3	10190	T	G	1076	0.0027881	3	missense	orf1ab	protein_coding	3309S>3309A	10190T>G	aa:orf1ab:S3309A
MN908947.3	10252	C	T	1076	0.0027881	3	synonymous	orf1ab	protein_coding	3329F	10252C>T	aa:orf1ab:3329F
MN908947.3	10285	T	C	1076	0.0027881	3	synonymous	orf1ab	protein_coding	3340V	10285T>C	aa:orf1ab:3340V
MN908947.3	10400	G	A	1076	0.0027881	3	missense	orf1ab	protein_coding	3379A>3379T	10400G>A	aa:orf1ab:A3379T
MN908947.3	10594	C	T	1076	0.0027881	3	synonymous	orf1ab	protein_coding	3443N	10594C>T	aa:orf1ab:3443N
MN908947.3	10626	C	T	1076	0.0027881	3	missense	orf1ab	protein_coding	3454A>3454V	10626C>T	aa:orf1ab:A3454V
MN908947.3	10789	C	T	1076	0.0027881	3	synonymous	orf1ab	protein_coding	3508D	10789C>T	aa:orf1ab:3508D
MN908947.3	11074	CTT	C	1076	0.0027881	3	frameshift	orf1ab	protein_coding		11074CTT>C
MN908947.3	11109	C	T	1076	0.0027881	3	missense	orf1ab	protein_coding	3615A>3615V	11109C>T	aa:orf1ab:A3615V
MN908947.3	11179	GT	G	1076	0.0027881	3	frameshift	orf1ab	protein_coding		11179GT>G
MN908947.3	11287	GTCTGGTTTT	G	1076	0.0027881	3	inframe_deletion	orf1ab	protein_coding	3674LSGF>3674L	11287GTCTGGTTTT>G	aa:orf1ab:LSGF3674L
MN908947.3	11330	G	T	1076	0.0027881	3	missense	orf1ab	protein_coding	3689V>3689L	11330G>T	aa:orf1ab:V3689L
MN908947.3	11497	C	T	1076	0.0027881	3	synonymous	orf1ab	protein_coding	3744Y	11497C>T	aa:orf1ab:3744Y
MN908947.3	11572	C	T	1076	0.0027881	3	synonymous	orf1ab	protein_coding	3769F	11572C>T	aa:orf1ab:3769F
MN908947.3	12086	T	C	1076	0.0027881	3	synonymous	orf1ab	protein_coding	3941L	12086T>C	aa:orf1ab:3941L
MN908947.3	12121	A	G	1076	0.0027881	3	synonymous	orf1ab	protein_coding	3952P	12121A>G	aa:orf1ab:3952P
MN908947.3	12439	C	T	1076	0.0027881	3	synonymous	orf1ab	protein_coding	4058P	12439C>T	aa:orf1ab:4058P
MN908947.3	12488	C	T	1076	0.0027881	3	missense	orf1ab	protein_coding	4075P>4075S	12488C>T	aa:orf1ab:P4075S
MN908947.3	12534	C	T	1076	0.0027881	3	missense	orf1ab	protein_coding	4090T>4090I	12534C>T	aa:orf1ab:T4090I
MN908947.3	12661	G	A	1076	0.0027881	3	synonymous	orf1ab	protein_coding	4132R	12661G>A	aa:orf1ab:4132R
MN908947.3	12754	C	T	1076	0.0027881	3	synonymous	orf1ab	protein_coding	4163C	12754C>T	aa:orf1ab:4163C
MN908947.3	12763	C	T	1076	0.0027881	3	synonymous	orf1ab	protein_coding	4166D	12763C>T	aa:orf1ab:4166D
MN908947.3	12781	C	T	1076	0.0027881	3	synonymous	orf1ab	protein_coding	4172Y	12781C>T	aa:orf1ab:4172Y
MN908947.3	13060	T	C	1076	0.0027881	3	synonymous	orf1ab	protein_coding	4265T	13060T>C	aa:orf1ab:4265T
MN908947.3	13201	G	T	1076	0.0027881	3	synonymous	orf1ab	protein_coding	4312P	13201G>T	aa:orf1ab:4312P
MN908947.3	13536	C	T	1076	0.0027881	3	synonymous	orf1ab	protein_coding	4424Y	13536C>T	aa:orf1ab:4424Y
MN908947.3	13708	C	T	1076	0.0027881	3	missense	orf1ab	protein_coding	4482L>4482F	13708C>T	aa:orf1ab:L4482F
MN908947.3	13920	G	A	1076	0.0027881	3	synonymous	orf1ab	protein_coding	4552K	13920G>A	aa:orf1ab:4552K
MN908947.3	14571	C	T	1076	0.0027881	3	synonymous	orf1ab	protein_coding	4769D	14571C>T	aa:orf1ab:4769D
MN908947.3	14724	C	T	1076	0.0027881	3	synonymous	orf1ab	protein_coding	4820F	14724C>T	aa:orf1ab:4820F
MN908947.3	15372	G	T	1076	0.0027881	3	synonymous	orf1ab	protein_coding	5036T	15372G>T	aa:orf1ab:5036T
MN908947.3	15982	G	T	1076	0.0027881	3	missense	orf1ab	protein_coding	5240V>5240L	15982G>T	aa:orf1ab:V5240L
MN908947.3	16275	A	G	1076	0.0027881	3	synonymous	orf1ab	protein_coding	5337S	16275A>G	aa:orf1ab:5337S
MN908947.3	16939	T	C	1076	0.0027881	3	synonymous	orf1ab	protein_coding	5559L	16939T>C	aa:orf1ab:5559L
MN908947.3	16943	G	T	1076	0.0027881	3	missense	orf1ab	protein_coding	5560S>5560I	16943G>T	aa:orf1ab:S5560I
MN908947.3	17343	T	C	1076	0.0027881	3	synonymous	orf1ab	protein_coding	5693D	17343T>C	aa:orf1ab:5693D
MN908947.3	17410	C	T	1076	0.0027881	3	missense	orf1ab	protein_coding	5716R>5716C	17410C>T	aa:orf1ab:R5716C
MN908947.3	17427	G	T	1076	0.0027881	3	synonymous	orf1ab	protein_coding	5721V	17427G>T	aa:orf1ab:5721V
MN908947.3	17581	G	A	1076	0.0027881	3	missense	orf1ab	protein_coding	5773V>5773I	17581G>A	aa:orf1ab:V5773I
MN908947.3	17592	G	T	1076	0.0027881	3	synonymous	orf1ab	protein_coding	5776V	17592G>T	aa:orf1ab:5776V
MN908947.3	17999	C	T	1076	0.0027881	3	missense	orf1ab	protein_coding	5912T>5912I	17999C>T	aa:orf1ab:T5912I
MN908947.3	18115	C	T	1076	0.0027881	3	missense	orf1ab	protein_coding	5951H>5951Y	18115C>T	aa:orf1ab:H5951Y
MN908947.3	18395	C	T	1076	0.0027881	3	missense	orf1ab	protein_coding	6044A>6044V	18395C>T	aa:orf1ab:A6044V
MN908947.3	18520	G	T	1076	0.0027881	3	missense	orf1ab	protein_coding	6086V>6086L	18520G>T	aa:orf1ab:V6086L
MN908947.3	18828	C	T	1076	0.0027881	3	synonymous	orf1ab	protein_coding	6188V	18828C>T	aa:orf1ab:6188V
MN908947.3	19008	A	C	1076	0.0027881	3	synonymous	orf1ab	protein_coding	6248A	19008A>C	aa:orf1ab:6248A
MN908947.3	19170	C	T	1076	0.0027881	3	synonymous	orf1ab	protein_coding	6302F	19170C>T	aa:orf1ab:6302F
MN908947.3	19344	T	C	1076	0.0027881	3	synonymous	orf1ab	protein_coding	6360A	19344T>C	aa:orf1ab:6360A
MN908947.3	19525	G	T	1076	0.0027881	3	missense	orf1ab	protein_coding	6421D>6421Y	19525G>T	aa:orf1ab:D6421Y
MN908947.3	19735	G	T	1076	0.0027881	3	missense	orf1ab	protein_coding	6491D>6491Y	19735G>T	aa:orf1ab:D6491Y
MN908947.3	19875	C	T	1076	0.0027881	3	synonymous	orf1ab	protein_coding	6537I	19875C>T	aa:orf1ab:6537I
MN908947.3	20014	G	T	1076	0.0027881	3	missense	orf1ab	protein_coding	6584D>6584Y	20014G>T	aa:orf1ab:D6584Y
MN908947.3	20016	C	T	1076	0.0027881	3	synonymous	orf1ab	protein_coding	6584D	20016C>T	aa:orf1ab:6584D
MN908947.3	20320	C	T	1076	0.0027881	3	missense	orf1ab	protein_coding	6686H>6686Y	20320C>T	aa:orf1ab:H6686Y
MN908947.3	20578	G	T	1076	0.0027881	3	missense	orf1ab	protein_coding	6772V>6772L	20578G>T	aa:orf1ab:V6772L
MN908947.3	20592	T	C	1076	0.0027881	3	synonymous	orf1ab	protein_coding	6776Y	20592T>C	aa:orf1ab:6776Y
MN908947.3	20679	G	T	1076	0.0027881	3	synonymous	orf1ab	protein_coding	6805P	20679G>T	aa:orf1ab:6805P
MN908947.3	21110	C	T	1076	0.0027881	3	missense	orf1ab	protein_coding	6949T>6949I	21110C>T	aa:orf1ab:T6949I
MN908947.3	21137	A	G	1076	0.0027881	3	missense	orf1ab	protein_coding	6958K>6958R	21137A>G	aa:orf1ab:K6958R
MN908947.3	429	A	C	1076	0.00185874	2	missense	orf1ab	protein_coding	55E>55A	429A>C	aa:orf1ab:E55A
MN908947.3	487	G	A	1076	0.00185874	2	synonymous	orf1ab	protein_coding	74S	487G>A	aa:orf1ab:74S
MN908947.3	583	C	T	1076	0.00185874	2	synonymous	orf1ab	protein_coding	106V	583C>T	aa:orf1ab:106V
MN908947.3	594	A	G	1076	0.00185874	2	missense	orf1ab	protein_coding	110H>110R	594A>G	aa:orf1ab:H110R
MN908947.3	685	AAAGTCATTT	A	1076	0.00185874	2	inframe_deletion	orf1ab	protein_coding	140LKSF>140L	685AAAGTCATTT>A	aa:orf1ab:LKSF140L
MN908947.3	920	C	T	1076	0.00185874	2	synonymous	orf1ab	protein_coding	219L	920C>T	aa:orf1ab:219L
MN908947.3	922	G	T	1076	0.00185874	2	synonymous	orf1ab	protein_coding	219L	922G>T	aa:orf1ab:219L
MN908947.3	1170	C	T	1076	0.00185874	2	missense	orf1ab	protein_coding	302S>302F	1170C>T	aa:orf1ab:S302F
MN908947.3	1190	C	T	1076	0.00185874	2	missense	orf1ab	protein_coding	309P>309S	1190C>T	aa:orf1ab:P309S
MN908947.3	1201	C	T	1076	0.00185874	2	synonymous	orf1ab	protein_coding	312C	1201C>T	aa:orf1ab:312C
MN908947.3	1263	C	T	1076	0.00185874	2	missense	orf1ab	protein_coding	333T>333M	1263C>T	aa:orf1ab:T333M
MN908947.3	1314	C	T	1076	0.00185874	2	missense	orf1ab	protein_coding	350T>350I	1314C>T	aa:orf1ab:T350I
MN908947.3	1403	C	T	1076	0.00185874	2	missense	orf1ab	protein_coding	380P>380S	1403C>T	aa:orf1ab:P380S
MN908947.3	1420	C	T	1076	0.00185874	2	synonymous	orf1ab	protein_coding	385A	1420C>T	aa:orf1ab:385A
MN908947.3	1433	G	A	1076	0.00185874	2	missense	orf1ab	protein_coding	390E>390K	1433G>A	aa:orf1ab:E390K
MN908947.3	1722	C	T	1076	0.00185874	2	missense	orf1ab	protein_coding	486A>486V	1722C>T	aa:orf1ab:A486V
MN908947.3	1727	G	A	1076	0.00185874	2	missense	orf1ab	protein_coding	488V>488M	1727G>A	aa:orf1ab:V488M
MN908947.3	1747	G	T	1076	0.00185874	2	missense	orf1ab	protein_coding	494L>494F	1747G>T	aa:orf1ab:L494F
MN908947.3	1959	C	T	1076	0.00185874	2	missense	orf1ab	protein_coding	565A>565V	1959C>T	aa:orf1ab:A565V
MN908947.3	1997	C	T	1076	0.00185874	2	synonymous	orf1ab	protein_coding	578L	1997C>T	aa:orf1ab:578L
MN908947.3	2000	A	C	1076	0.00185874	2	synonymous	orf1ab	protein_coding	579R	2000A>C	aa:orf1ab:579R
MN908947.3	2082	T	A	1076	0.00185874	2	missense	orf1ab	protein_coding	606V>606D	2082T>A	aa:orf1ab:V606D
MN908947.3	2085	A	G	1076	0.00185874	2	missense	orf1ab	protein_coding	607Q>607R	2085A>G	aa:orf1ab:Q607R
MN908947.3	2110	C	T	1076	0.00185874	2	synonymous	orf1ab	protein_coding	615N	2110C>T	aa:orf1ab:615N
MN908947.3	2144	G	T	1076	0.00185874	2	missense	orf1ab	protein_coding	627V>627F	2144G>T	aa:orf1ab:V627F
MN908947.3	2146	C	T	1076	0.00185874	2	synonymous	orf1ab	protein_coding	627V	2146C>T	aa:orf1ab:627V
MN908947.3	2189	C	T	1076	0.00185874	2	missense	orf1ab	protein_coding	642L>642F	2189C>T	aa:orf1ab:L642F
MN908947.3	2265	G	A	1076	0.00185874	2	missense	orf1ab	protein_coding	667C>667Y	2265G>A	aa:orf1ab:C667Y
MN908947.3	2299	C	T	1076	0.00185874	2	synonymous	orf1ab	protein_coding	678F	2299C>T	aa:orf1ab:678F
MN908947.3	2453	C	T	1076	0.00185874	2	missense	orf1ab	protein_coding	730L>730F	2453C>T	aa:orf1ab:L730F
MN908947.3	2564	G	A	1076	0.00185874	2	missense	orf1ab	protein_coding	767E>767K	2564G>A	aa:orf1ab:E767K
MN908947.3	2600	G	A	1076	0.00185874	2	missense	orf1ab	protein_coding	779V>779I	2600G>A	aa:orf1ab:V779I
MN908947.3	2644	C	T	1076	0.00185874	2	synonymous	orf1ab	protein_coding	793I	2644C>T	aa:orf1ab:793I
MN908947.3	2662	C	T	1076	0.00185874	2	synonymous	orf1ab	protein_coding	799Y	2662C>T	aa:orf1ab:799Y
MN908947.3	2706	C	T	1076	0.00185874	2	missense	orf1ab	protein_coding	814T>814I	2706C>T	aa:orf1ab:T814I
MN908947.3	2731	G	A	1076	0.00185874	2	synonymous	orf1ab	protein_coding	822K	2731G>A	aa:orf1ab:822K
MN908947.3	2755	G	T	1076	0.00185874	2	synonymous	orf1ab	protein_coding	830V	2755G>T	aa:orf1ab:830V
MN908947.3	2939	C	T	1076	0.00185874	2	missense	orf1ab	protein_coding	892P>892S	2939C>T	aa:orf1ab:P892S
MN908947.3	2945	G	A	1076	0.00185874	2	missense	orf1ab	protein_coding	894G>894S	2945G>A	aa:orf1ab:G894S
MN908947.3	2967	G	T	1076	0.00185874	2	missense	orf1ab	protein_coding	901S>901I	2967G>T	aa:orf1ab:S901I
MN908947.3	3040	C	T	1076	0.00185874	2	synonymous	orf1ab	protein_coding	925Y	3040C>T	aa:orf1ab:925Y
MN908947.3	3052	G	A	1076	0.00185874	2	synonymous	orf1ab	protein_coding	929E	3052G>A	aa:orf1ab:929E
MN908947.3	3072	G	A	1076	0.00185874	2	missense	orf1ab	protein_coding	936C>936Y	3072G>A	aa:orf1ab:C936Y
MN908947.3	3091	G	A	1076	0.00185874	2	synonymous	orf1ab	protein_coding	942E	3091G>A	aa:orf1ab:942E
MN908947.3	3115	T	C	1076	0.00185874	2	synonymous	orf1ab	protein_coding	950G	3115T>C	aa:orf1ab:950G
MN908947.3	3140	C	T	1076	0.00185874	2	missense	orf1ab	protein_coding	959P>959S	3140C>T	aa:orf1ab:P959S
MN908947.3	3170	C	A	1076	0.00185874	2	missense	orf1ab	protein_coding	969L>969I	3170C>A	aa:orf1ab:L969I
MN908947.3	3234	A	G	1076	0.00185874	2	missense	orf1ab	protein_coding	990Q>990R	3234A>G	aa:orf1ab:Q990R
MN908947.3	3628	T	C	1076	0.00185874	2	synonymous	orf1ab	protein_coding	1121N	3628T>C	aa:orf1ab:1121N
MN908947.3	3692	G	T	1076	0.00185874	2	missense	orf1ab	protein_coding	1143V>1143F	3692G>T	aa:orf1ab:V1143F
MN908947.3	3707	T	G	1076	0.00185874	2	missense	orf1ab	protein_coding	1148L>1148V	3707T>G	aa:orf1ab:L1148V
MN908947.3	3784	C	T	1076	0.00185874	2	synonymous	orf1ab	protein_coding	1173V	3784C>T	aa:orf1ab:1173V
MN908947.3	3828	C	T	1076	0.00185874	2	missense	orf1ab	protein_coding	1188S>1188L	3828C>T	aa:orf1ab:S1188L
MN908947.3	3829	A	G	1076	0.00185874	2	synonymous	orf1ab	protein_coding	1188S	3829A>G	aa:orf1ab:1188S
MN908947.3	3902	C	T	1076	0.00185874	2	missense	orf1ab	protein_coding	1213P>1213S	3902C>T	aa:orf1ab:P1213S
MN908947.3	4058	C	T	1076	0.00185874	2	missense	orf1ab	protein_coding	1265P>1265S	4058C>T	aa:orf1ab:P1265S
MN908947.3	4068	C	T	1076	0.00185874	2	missense	orf1ab	protein_coding	1268A>1268V	4068C>T	aa:orf1ab:A1268V
MN908947.3	4104	A	G	1076	0.00185874	2	missense	orf1ab	protein_coding	1280K>1280R	4104A>G	aa:orf1ab:K1280R
MN908947.3	4111	T	A	1076	0.00185874	2	missense	orf1ab	protein_coding	1282D>1282E	4111T>A	aa:orf1ab:D1282E
MN908947.3	4138	T	C	1076	0.00185874	2	synonymous	orf1ab	protein_coding	1291V	4138T>C	aa:orf1ab:1291V
MN908947.3	4255	G	A	1076	0.00185874	2	synonymous	orf1ab	protein_coding	1330P	4255G>A	aa:orf1ab:1330P
MN908947.3	4279	T	G	1076	0.00185874	2	synonymous	orf1ab	protein_coding	1338T	4279T>G	aa:orf1ab:1338T
MN908947.3	4423	C	T	1076	0.00185874	2	synonymous	orf1ab	protein_coding	1386R	4423C>T	aa:orf1ab:1386R
MN908947.3	4456	C	T	1076	0.00185874	2	synonymous	orf1ab	protein_coding	1397A	4456C>T	aa:orf1ab:1397A
MN908947.3	4540	C	T	1076	0.00185874	2	synonymous	orf1ab	protein_coding	1425Y	4540C>T	aa:orf1ab:1425Y
MN908947.3	4572	A	AC	1076	0.00185874	2	frameshift	orf1ab	protein_coding		4572A>AC
MN908947.3	4782	C	T	1076	0.00185874	2	missense	orf1ab	protein_coding	1506S>1506L	4782C>T	aa:orf1ab:S1506L
MN908947.3	4810	C	A	1076	0.00185874	2	synonymous	orf1ab	protein_coding	1515S	4810C>A	aa:orf1ab:1515S
MN908947.3	4993	C	T	1076	0.00185874	2	synonymous	orf1ab	protein_coding	1576N	4993C>T	aa:orf1ab:1576N
MN908947.3	5017	G	A	1076	0.00185874	2	synonymous	orf1ab	protein_coding	1584V	5017G>A	aa:orf1ab:1584V
MN908947.3	5100	C	T	1076	0.00185874	2	missense	orf1ab	protein_coding	1612S>1612L	5100C>T	aa:orf1ab:S1612L
MN908947.3	5144	C	T	1076	0.00185874	2	synonymous	orf1ab	protein_coding	1627L	5144C>T	aa:orf1ab:1627L
MN908947.3	5175	C	T	1076	0.00185874	2	missense	orf1ab	protein_coding	1637T>1637I	5175C>T	aa:orf1ab:T1637I
MN908947.3	5183	C	T	1076	0.00185874	2	missense	orf1ab	protein_coding	1640P>1640S	5183C>T	aa:orf1ab:P1640S
MN908947.3	5203	C	T	1076	0.00185874	2	synonymous	orf1ab	protein_coding	1646Y	5203C>T	aa:orf1ab:1646Y
MN908947.3	5266	T	C	1076	0.00185874	2	synonymous	orf1ab	protein_coding	1667I	5266T>C	aa:orf1ab:1667I
MN908947.3	5431	A	G	1076	0.00185874	2	synonymous	orf1ab	protein_coding	1722V	5431A>G	aa:orf1ab:1722V
MN908947.3	5512	C	T	1076	0.00185874	2	synonymous	orf1ab	protein_coding	1749N	5512C>T	aa:orf1ab:1749N
MN908947.3	5654	C	T	1076	0.00185874	2	synonymous	orf1ab	protein_coding	1797L	5654C>T	aa:orf1ab:1797L
MN908947.3	5758	C	T	1076	0.00185874	2	synonymous	orf1ab	protein_coding	1831Y	5758C>T	aa:orf1ab:1831Y
MN908947.3	6156	A	C	1076	0.00185874	2	missense	orf1ab	protein_coding	1964N>1964T	6156A>C	aa:orf1ab:N1964T
MN908947.3	6258	C	T	1076	0.00185874	2	missense	orf1ab	protein_coding	1998T>1998I	6258C>T	aa:orf1ab:T1998I
MN908947.3	6336	C	T	1076	0.00185874	2	missense	orf1ab	protein_coding	2024S>2024L	6336C>T	aa:orf1ab:S2024L
MN908947.3	6359	G	A	1076	0.00185874	2	missense	orf1ab	protein_coding	2032D>2032N	6359G>A	aa:orf1ab:D2032N
MN908947.3	6405	T	G	1076	0.00185874	2	missense	orf1ab	protein_coding	2047V>2047G	6405T>G	aa:orf1ab:V2047G
MN908947.3	6449	C	T	1076	0.00185874	2	missense	orf1ab	protein_coding	2062L>2062F	6449C>T	aa:orf1ab:L2062F
MN908947.3	6543	C	T	1076	0.00185874	2	missense	orf1ab	protein_coding	2093T>2093I	6543C>T	aa:orf1ab:T2093I
MN908947.3	6659	A	G	1076	0.00185874	2	missense	orf1ab	protein_coding	2132S>2132G	6659A>G	aa:orf1ab:S2132G
MN908947.3	6706	C	T	1076	0.00185874	2	synonymous	orf1ab	protein_coding	2147N	6706C>T	aa:orf1ab:2147N
MN908947.3	6813	C	T	1076	0.00185874	2	missense	orf1ab	protein_coding	2183T>2183I	6813C>T	aa:orf1ab:T2183I
MN908947.3	6843	C	T	1076	0.00185874	2	missense	orf1ab	protein_coding	2193S>2193F	6843C>T	aa:orf1ab:S2193F
MN908947.3	6949	T	C	1076	0.00185874	2	synonymous	orf1ab	protein_coding	2228N	6949T>C	aa:orf1ab:2228N
MN908947.3	6975	G	T	1076	0.00185874	2	missense	orf1ab	protein_coding	2237S>2237I	6975G>T	aa:orf1ab:S2237I
MN908947.3	7165	C	T	1076	0.00185874	2	synonymous	orf1ab	protein_coding	2300T	7165C>T	aa:orf1ab:2300T
MN908947.3	7173	C	T	1076	0.00185874	2	missense	orf1ab	protein_coding	2303S>2303F	7173C>T	aa:orf1ab:S2303F
MN908947.3	7299	C	T	1076	0.00185874	2	missense	orf1ab	protein_coding	2345A>2345V	7299C>T	aa:orf1ab:A2345V
MN908947.3	7420	C	T	1076	0.00185874	2	synonymous	orf1ab	protein_coding	2385I	7420C>T	aa:orf1ab:2385I
MN908947.3	7459	G	A	1076	0.00185874	2	synonymous	orf1ab	protein_coding	2398V	7459G>A	aa:orf1ab:2398V
MN908947.3	7528	C	T	1076	0.00185874	2	synonymous	orf1ab	protein_coding	2421V	7528C>T	aa:orf1ab:2421V
MN908947.3	7600	C	T	1076	0.00185874	2	synonymous	orf1ab	protein_coding	2445C	7600C>T	aa:orf1ab:2445C
MN908947.3	7843	C	T	1076	0.00185874	2	synonymous	orf1ab	protein_coding	2526N	7843C>T	aa:orf1ab:2526N
MN908947.3	7851	C	T	1076	0.00185874	2	missense	orf1ab	protein_coding	2529A>2529V	7851C>T	aa:orf1ab:A2529V
MN908947.3	7945	C	T	1076	0.00185874	2	synonymous	orf1ab	protein_coding	2560Y	7945C>T	aa:orf1ab:2560Y
MN908947.3	8040	A	G	1076	0.00185874	2	missense	orf1ab	protein_coding	2592D>2592G	8040A>G	aa:orf1ab:D2592G
MN908947.3	8127	C	T	1076	0.00185874	2	missense	orf1ab	protein_coding	2621A>2618V	8127C>T	aa:orf1ab:A2618V
MN908947.3	8128	A	C	1076	0.00185874	2	synonymous	orf1ab	protein_coding	2621A	8128A>C	aa:orf1ab:2621A
MN908947.3	8170	A	G	1076	0.00185874	2	synonymous	orf1ab	protein_coding	2635S	8170A>G	aa:orf1ab:2635S
MN908947.3	8299	C	T	1076	0.00185874	2	synonymous	orf1ab	protein_coding	2678N	8299C>T	aa:orf1ab:2678N
MN908947.3	8502	C	T	1076	0.00185874	2	missense	orf1ab	protein_coding	2746T>2746I	8502C>T	aa:orf1ab:T2746I
MN908947.3	8524	T	C	1076	0.00185874	2	synonymous	orf1ab	protein_coding	2753V	8524T>C	aa:orf1ab:2753V
MN908947.3	8540	G	A	1076	0.00185874	2	missense	orf1ab	protein_coding	2759A>2759T	8540G>A	aa:orf1ab:A2759T
MN908947.3	8619	C	T	1076	0.00185874	2	missense	orf1ab	protein_coding	2785A>2785V	8619C>T	aa:orf1ab:A2785V
MN908947.3	8728	A	C	1076	0.00185874	2	synonymous	orf1ab	protein_coding	2821A	8728A>C	aa:orf1ab:2821A
MN908947.3	8760	C	T	1076	0.00185874	2	missense	orf1ab	protein_coding	2832A>2832V	8760C>T	aa:orf1ab:A2832V
MN908947.3	8761	T	C	1076	0.00185874	2	synonymous	orf1ab	protein_coding	2832A	8761T>C	aa:orf1ab:2832A
MN908947.3	8818	C	T	1076	0.00185874	2	synonymous	orf1ab	protein_coding	2851C	8818C>T	aa:orf1ab:2851C
MN908947.3	8850	T	C	1076	0.00185874	2	missense	orf1ab	protein_coding	2862V>2862A	8850T>C	aa:orf1ab:V2862A
MN908947.3	8860	C	T	1076	0.00185874	2	synonymous	orf1ab	protein_coding	2865V	8860C>T	aa:orf1ab:2865V
MN908947.3	8861	G	A	1076	0.00185874	2	missense	orf1ab	protein_coding	2866V>2866M	8861G>A	aa:orf1ab:V2866M
MN908947.3	8880	C	T	1076	0.00185874	2	missense	orf1ab	protein_coding	2872T>2872M	8880C>T	aa:orf1ab:T2872M
MN908947.3	8956	C	T	1076	0.00185874	2	synonymous	orf1ab	protein_coding	2897Y	8956C>T	aa:orf1ab:2897Y
MN908947.3	9050	C	T	1076	0.00185874	2	missense	orf1ab	protein_coding	2929P>2929S	9050C>T	aa:orf1ab:P2929S
MN908947.3	9136	G	T	1076	0.00185874	2	missense	orf1ab	protein_coding	2957M>2957I	9136G>T	aa:orf1ab:M2957I
MN908947.3	9142	C	T	1076	0.00185874	2	synonymous	orf1ab	protein_coding	2959G	9142C>T	aa:orf1ab:2959G
MN908947.3	9246	C	T	1076	0.00185874	2	missense	orf1ab	protein_coding	2994A>2994V	9246C>T	aa:orf1ab:A2994V
MN908947.3	9430	C	T	1076	0.00185874	2	synonymous	orf1ab	protein_coding	3055I	9430C>T	aa:orf1ab:3055I
MN908947.3	9526	G	T	1076	0.00185874	2	missense	orf1ab	protein_coding	3087M>3087I	9526G>T	aa:orf1ab:M3087I
MN908947.3	9559	C	T	1076	0.00185874	2	synonymous	orf1ab	protein_coding	3098Y	9559C>T	aa:orf1ab:3098Y
MN908947.3	9561	C	T	1076	0.00185874	2	missense	orf1ab	protein_coding	3099S>3099L	9561C>T	aa:orf1ab:S3099L
MN908947.3	9661	C	T	1076	0.00185874	2	synonymous	orf1ab	protein_coding	3132F	9661C>T	aa:orf1ab:3132F
MN908947.3	9756	G	A	1076	0.00185874	2	missense	orf1ab	protein_coding	3164R>3164H	9756G>A	aa:orf1ab:R3164H
MN908947.3	9811	CT	C	1076	0.00185874	2	frameshift	orf1ab	protein_coding		9811CT>C
MN908947.3	9828	A	G	1076	0.00185874	2	missense	orf1ab	protein_coding	3188E>3188G	9828A>G	aa:orf1ab:E3188G
MN908947.3	9857	C	T	1076	0.00185874	2	synonymous	orf1ab	protein_coding	3198L	9857C>T	aa:orf1ab:3198L
MN908947.3	10030	C	T	1076	0.00185874	2	synonymous	orf1ab	protein_coding	3255T	10030C>T	aa:orf1ab:3255T
MN908947.3	10074	C	T	1076	0.00185874	2	missense	orf1ab	protein_coding	3270A>3270V	10074C>T	aa:orf1ab:A3270V
MN908947.3	10279	C	T	1076	0.00185874	2	synonymous	orf1ab	protein_coding	3338L	10279C>T	aa:orf1ab:3338L
MN908947.3	10340	C	T	1076	0.00185874	2	missense	orf1ab	protein_coding	3359P>3359S	10340C>T	aa:orf1ab:P3359S
MN908947.3	10345	G	A	1076	0.00185874	2	synonymous	orf1ab	protein_coding	3360K	10345G>A	aa:orf1ab:3360K
MN908947.3	10377	C	T	1076	0.00185874	2	missense	orf1ab	protein_coding	3371P>3371L	10377C>T	aa:orf1ab:P3371L
MN908947.3	10537	C	T	1076	0.00185874	2	synonymous	orf1ab	protein_coding	3424Y	10537C>T	aa:orf1ab:3424Y
MN908947.3	10618	G	A	1076	0.00185874	2	synonymous	orf1ab	protein_coding	3451R	10618G>A	aa:orf1ab:3451R
MN908947.3	10627	A	G	1076	0.00185874	2	synonymous	orf1ab	protein_coding	3454A	10627A>G	aa:orf1ab:3454A
MN908947.3	10658	G	A	1076	0.00185874	2	missense	orf1ab	protein_coding	3465V>3465I	10658G>A	aa:orf1ab:V3465I
MN908947.3	10716	A	G	1076	0.00185874	2	missense	orf1ab	protein_coding	3484N>3484S	10716A>G	aa:orf1ab:N3484S
MN908947.3	10741	C	T	1076	0.00185874	2	synonymous	orf1ab	protein_coding	3492D	10741C>T	aa:orf1ab:3492D
MN908947.3	10793	G	T	1076	0.00185874	2	missense	orf1ab	protein_coding	3510V>3510F	10793G>T	aa:orf1ab:V3510F
MN908947.3	10816	T	C	1076	0.00185874	2	synonymous	orf1ab	protein_coding	3517S	10816T>C	aa:orf1ab:3517S
MN908947.3	10834	C	T	1076	0.00185874	2	synonymous	orf1ab	protein_coding	3523A	10834C>T	aa:orf1ab:3523A
MN908947.3	10931	C	T	1076	0.00185874	2	missense	orf1ab	protein_coding	3556P>3556S	10931C>T	aa:orf1ab:P3556S
MN908947.3	10969	C	T	1076	0.00185874	2	synonymous	orf1ab	protein_coding	3568F	10969C>T	aa:orf1ab:3568F
MN908947.3	10979	G	A	1076	0.00185874	2	missense	orf1ab	protein_coding	3572V>3572M	10979G>A	aa:orf1ab:V3572M
MN908947.3	11001	C	T	1076	0.00185874	2	missense	orf1ab	protein_coding	3579T>3579I	11001C>T	aa:orf1ab:T3579I
MN908947.3	11036	C	A	1076	0.00185874	2	missense	orf1ab	protein_coding	3591L>3591I	11036C>A	aa:orf1ab:L3591I
MN908947.3	11036	C	T	1076	0.00185874	2	missense	orf1ab	protein_coding	3591L>3591F	11036C>T	aa:orf1ab:L3591F
MN908947.3	11039	T	C	1076	0.00185874	2	synonymous	orf1ab	protein_coding	3592L	11039T>C	aa:orf1ab:3592L
MN908947.3	11101	A	G	1076	0.00185874	2	synonymous	orf1ab	protein_coding	3612L	11101A>G	aa:orf1ab:3612L
MN908947.3	11124	C	T	1076	0.00185874	2	missense	orf1ab	protein_coding	3620A>3620V	11124C>T	aa:orf1ab:A3620V
MN908947.3	11273	G	T	1076	0.00185874	2	missense	orf1ab	protein_coding	3670V>3670F	11273G>T	aa:orf1ab:V3670F
MN908947.3	11377	T	C	1076	0.00185874	2	synonymous	orf1ab	protein_coding	3704G	11377T>C	aa:orf1ab:3704G
MN908947.3	11416	C	T	1076	0.00185874	2	synonymous	orf1ab	protein_coding	3717L	11416C>T	aa:orf1ab:3717L
MN908947.3	11451	A	G	1076	0.00185874	2	missense	orf1ab	protein_coding	3729Q>3729R	11451A>G	aa:orf1ab:Q3729R
MN908947.3	11462	A	G	1076	0.00185874	2	missense	orf1ab	protein_coding	3733M>3733V	11462A>G	aa:orf1ab:M3733V
MN908947.3	11521	G	T	1076	0.00185874	2	missense	orf1ab	protein_coding	3752M>3752I	11521G>T	aa:orf1ab:M3752I
MN908947.3	11653	C	T	1076	0.00185874	2	synonymous	orf1ab	protein_coding	3796L	11653C>T	aa:orf1ab:3796L
MN908947.3	11751	T	C	1076	0.00185874	2	missense	orf1ab	protein_coding	3829L>3829P	11751T>C	aa:orf1ab:L3829P
MN908947.3	11824	C	T	1076	0.00185874	2	synonymous	orf1ab	protein_coding	3853I	11824C>T	aa:orf1ab:3853I
MN908947.3	11956	C	T	1076	0.00185874	2	synonymous	orf1ab	protein_coding	3897D	11956C>T	aa:orf1ab:3897D
MN908947.3	12008	C	G	1076	0.00185874	2	missense	orf1ab	protein_coding	3915L>3915V	12008C>G	aa:orf1ab:L3915V
MN908947.3	12070	G	T	1076	0.00185874	2	synonymous	orf1ab	protein_coding	3935L	12070G>T	aa:orf1ab:3935L
MN908947.3	12115	C	T	1076	0.00185874	2	synonymous	orf1ab	protein_coding	3950S	12115C>T	aa:orf1ab:3950S
MN908947.3	12163	G	T	1076	0.00185874	2	missense	orf1ab	protein_coding	3966Q>3964H	12163G>T	aa:orf1ab:Q3964H
MN908947.3	12176	G	A	1076	0.00185874	2	missense	orf1ab	protein_coding	3971G>3971S	12176G>A	aa:orf1ab:G3971S
MN908947.3	12196	TA	T	1076	0.00185874	2	frameshift	orf1ab	protein_coding		12196TA>T
MN908947.3	12301	G	A	1076	0.00185874	2	missense	orf1ab	protein_coding	4012M>4012I	12301G>A	aa:orf1ab:M4012I
MN908947.3	12357	C	T	1076	0.00185874	2	missense	orf1ab	protein_coding	4031T>4031I	12357C>T	aa:orf1ab:T4031I
MN908947.3	12457	T	C	1076	0.00185874	2	synonymous	orf1ab	protein_coding	4064L	12457T>C	aa:orf1ab:4064L
MN908947.3	12459	C	T	1076	0.00185874	2	missense	orf1ab	protein_coding	4065T>4065I	12459C>T,@6961	aa:orf1ab:T4065I
MN908947.3	12473	C	T	1076	0.00185874	2	synonymous	orf1ab	protein_coding	4070L	12473C>T	aa:orf1ab:4070L
MN908947.3	12535	T	G	1076	0.00185874	2	synonymous	orf1ab	protein_coding	4090T	12535T>G	aa:orf1ab:4090T
MN908947.3	12566	G	T	1076	0.00185874	2	missense	orf1ab	protein_coding	4101V>4101F	12566G>T	aa:orf1ab:V4101F
MN908947.3	12672	C	T	1076	0.00185874	2	missense	orf1ab	protein_coding	4136A>4136V	12672C>T	aa:orf1ab:A4136V
MN908947.3	12747	C	T	1076	0.00185874	2	missense	orf1ab	protein_coding	4161T>4161I	12747C>T	aa:orf1ab:T4161I
MN908947.3	12756	C	A	1076	0.00185874	2	missense	orf1ab	protein_coding	4164T>4164N	12756C>A	aa:orf1ab:T4164N
MN908947.3	12756	C	T	1076	0.00185874	2	missense	orf1ab	protein_coding	4164T>4164I	12756C>T	aa:orf1ab:T4164I
MN908947.3	13170	C	T	1076	0.00185874	2	missense	orf1ab	protein_coding	4302T>4302I	13170C>T	aa:orf1ab:T4302I
MN908947.3	13326	C	T	1076	0.00185874	2	missense	orf1ab	protein_coding	4354T>4354I	13326C>T	aa:orf1ab:T4354I
MN908947.3	13348	G	T	1076	0.00185874	2	synonymous	orf1ab	protein_coding	4361V	13348G>T	aa:orf1ab:4361V
MN908947.3	13411	T	C	1076	0.00185874	2	synonymous	orf1ab	protein_coding	4382S	13411T>C	aa:orf1ab:4382S
MN908947.3	13459	GT	G	1076	0.00185874	2	frameshift	orf1ab	protein_coding		13459GT>G
MN908947.3	13459	G	A	1076	0.00185874	2	synonymous	orf1ab	protein_coding	4398S	13459G>A	aa:orf1ab:4398S
MN908947.3	13517	C	T	1076	0.00185874	2	missense	orf1ab	protein_coding	4418T>4418I	13517C>T	aa:orf1ab:T4418I
MN908947.3	13554	C	T	1076	0.00185874	2	synonymous	orf1ab	protein_coding	4430Y	13554C>T	aa:orf1ab:4430Y
MN908947.3	13686	T	C	1076	0.00185874	2	synonymous	orf1ab	protein_coding	4474H	13686T>C	aa:orf1ab:4474H
MN908947.3	13724	C	T	1076	0.00185874	2	missense	orf1ab	protein_coding	4487A>4487V	13724C>T	aa:orf1ab:A4487V
MN908947.3	13860	C	T	1076	0.00185874	2	synonymous	orf1ab	protein_coding	4532D	13860C>T	aa:orf1ab:4532D
MN908947.3	13966	G	A	1076	0.00185874	2	missense	orf1ab	protein_coding	4568A>4568T	13966G>A	aa:orf1ab:A4568T
MN908947.3	14097	C	T	1076	0.00185874	2	synonymous	orf1ab	protein_coding	4611F	14097C>T	aa:orf1ab:4611F
MN908947.3	14120	C	T	1076	0.00185874	2	missense	orf1ab	protein_coding	4619P>4619L	14120C>T	aa:orf1ab:P4619L
MN908947.3	14181	G	C	1076	0.00185874	2	missense	orf1ab	protein_coding	4639L>4639F	14181G>C	aa:orf1ab:L4639F
MN908947.3	14220	C	T	1076	0.00185874	2	synonymous	orf1ab	protein_coding	4652D	14220C>T	aa:orf1ab:4652D
MN908947.3	14292	C	T	1076	0.00185874	2	synonymous	orf1ab	protein_coding	4676D	14292C>T	aa:orf1ab:4676D
MN908947.3	14400	G	T	1076	0.00185874	2	synonymous	orf1ab	protein_coding	4712V	14400G>T	aa:orf1ab:4712V
MN908947.3	14576	C	T	1076	0.00185874	2	missense	orf1ab	protein_coding	4771A>4771V	14576C>T	aa:orf1ab:A4771V
MN908947.3	14616	C	T	1076	0.00185874	2	synonymous	orf1ab	protein_coding	4784R	14616C>T	aa:orf1ab:4784R
MN908947.3	14645	C	T	1076	0.00185874	2	missense	orf1ab	protein_coding	4794T>4794I	14645C>T	aa:orf1ab:T4794I
MN908947.3	14649	C	T	1076	0.00185874	2	synonymous	orf1ab	protein_coding	4795N	14649C>T	aa:orf1ab:4795N
MN908947.3	14790	C	T	1076	0.00185874	2	synonymous	orf1ab	protein_coding	4842I	14790C>T	aa:orf1ab:4842I
MN908947.3	14805	C	T	1076	0.00185874	2	synonymous	orf1ab	protein_coding	4847Y	14805C>T	aa:orf1ab:4847Y
MN908947.3	14877	C	T	1076	0.00185874	2	synonymous	orf1ab	protein_coding	4871Y	14877C>T	aa:orf1ab:4871Y
MN908947.3	14990	A	G	1076	0.00185874	2	missense	orf1ab	protein_coding	4909D>4909G	14990A>G	aa:orf1ab:D4909G
MN908947.3	15025	G	T	1076	0.00185874	2	missense	orf1ab	protein_coding	4921A>4921S	15025G>T	aa:orf1ab:A4921S
MN908947.3	15049	C	T	1076	0.00185874	2	missense	orf1ab	protein_coding	4929P>4929S	15049C>T	aa:orf1ab:P4929S
MN908947.3	15141	C	T	1076	0.00185874	2	synonymous	orf1ab	protein_coding	4959T	15141C>T	aa:orf1ab:4959T
MN908947.3	15243	G	T	1076	0.00185874	2	missense	orf1ab	protein_coding	4993M>4993I	15243G>T	aa:orf1ab:M4993I
MN908947.3	15260	G	T	1076	0.00185874	2	missense	orf1ab	protein_coding	4999S>4999I	15260G>T	aa:orf1ab:S4999I
MN908947.3	15540	C	T	1076	0.00185874	2	synonymous	orf1ab	protein_coding	5092V	15540C>T	aa:orf1ab:5092V
MN908947.3	15543	G	T	1076	0.00185874	2	synonymous	orf1ab	protein_coding	5093T	15543G>T	aa:orf1ab:5093T
MN908947.3	15763	C	T	1076	0.00185874	2	synonymous	orf1ab	protein_coding	5167L	15763C>T	aa:orf1ab:5167L
MN908947.3	15779	A	G	1076	0.00185874	2	missense	orf1ab	protein_coding	5172K>5172R	15779A>G	aa:orf1ab:K5172R
MN908947.3	15834	A	G	1076	0.00185874	2	synonymous	orf1ab	protein_coding	5190K	15834A>G	aa:orf1ab:5190K
MN908947.3	15960	C	T	1076	0.00185874	2	synonymous	orf1ab	protein_coding	5232A	15960C>T	aa:orf1ab:5232A
MN908947.3	15981	C	A	1076	0.00185874	2	synonymous	orf1ab	protein_coding	5239I	15981C>A	aa:orf1ab:5239I
MN908947.3	16049	C	T	1076	0.00185874	2	missense	orf1ab	protein_coding	5262T>5262I	16049C>T	aa:orf1ab:T5262I
MN908947.3	16161	T	C	1076	0.00185874	2	synonymous	orf1ab	protein_coding	5299L	16161T>C	aa:orf1ab:5299L
MN908947.3	16194	T	A	1076	0.00185874	2	synonymous	orf1ab	protein_coding	5310P	16194T>A	aa:orf1ab:5310P
MN908947.3	16376	C	T	1076	0.00185874	2	missense	orf1ab	protein_coding	5371P>5371L	16376C>T	aa:orf1ab:P5371L
MN908947.3	16388	A	C	1076	0.00185874	2	missense	orf1ab	protein_coding	5375N>5375T	16388A>C	aa:orf1ab:N5375T
MN908947.3	16550	A	G	1076	0.00185874	2	missense	orf1ab	protein_coding	5429D>5429G	16550A>G	aa:orf1ab:D5429G
MN908947.3	16852	G	T	1076	0.00185874	2	missense	orf1ab	protein_coding	5530G>5530C	16852G>T	aa:orf1ab:G5530C
MN908947.3	16905	T	C	1076	0.00185874	2	synonymous	orf1ab	protein_coding	5547D	16905T>C	aa:orf1ab:5547D
MN908947.3	17012	C	T	1076	0.00185874	2	missense	orf1ab	protein_coding	5583S>5580L	17012C>T	aa:orf1ab:S5580L
MN908947.3	17019	G	T	1076	0.00185874	2	missense	orf1ab	protein_coding	5585E>5585D	17019G>T	aa:orf1ab:E5585D
MN908947.3	17104	C	T	1076	0.00185874	2	missense	orf1ab	protein_coding	5614H>5614Y	17104C>T	aa:orf1ab:H5614Y
MN908947.3	17193	G	T	1076	0.00185874	2	missense	orf1ab	protein_coding	5643E>5643D	17193G>T	aa:orf1ab:E5643D
MN908947.3	17259	G	T	1076	0.00185874	2	missense	orf1ab	protein_coding	5665E>5665D	17259G>T	aa:orf1ab:E5665D
MN908947.3	17280	G	T	1076	0.00185874	2	synonymous	orf1ab	protein_coding	5672V	17280G>T	aa:orf1ab:5672V
MN908947.3	17939	C	T	1076	0.00185874	2	missense	orf1ab	protein_coding	5892A>5892V	17939C>T	aa:orf1ab:A5892V
MN908947.3	17944	G	T	1076	0.00185874	2	missense	orf1ab	protein_coding	5894V>5894L	17944G>T	aa:orf1ab:V5894L
MN908947.3	18162	C	T	1076	0.00185874	2	synonymous	orf1ab	protein_coding	5966D	18162C>T	aa:orf1ab:5966D
MN908947.3	18176	C	T	1076	0.00185874	2	missense	orf1ab	protein_coding	5971P>5971L	18176C>T	aa:orf1ab:P5971L
MN908947.3	18379	G	T	1076	0.00185874	2	missense	orf1ab	protein_coding	6039G>6039C	18379G>T	aa:orf1ab:G6039C
MN908947.3	18457	C	T	1076	0.00185874	2	missense	orf1ab	protein_coding	6065P>6065S	18457C>T	aa:orf1ab:P6065S
MN908947.3	18498	G	T	1076	0.00185874	2	missense	orf1ab	protein_coding	6078M>6078I	18498G>T	aa:orf1ab:M6078I
MN908947.3	18508	C	T	1076	0.00185874	2	missense	orf1ab	protein_coding	6082L>6082F	18508C>T	aa:orf1ab:6082F
MN908947.3	18538	G	T	1076	0.00185874	2	missense	orf1ab	protein_coding	6092V>6092L	18538G>T	aa:orf1ab:V6092L
MN908947.3	18555	C	T	1076	0.00185874	2	synonymous	orf1ab	protein_coding	6097D	18555C>T	aa:orf1ab:6097D
MN908947.3	18564	A	G	1076	0.00185874	2	synonymous	orf1ab	protein_coding	6100K	18564A>G	aa:orf1ab:6100K
MN908947.3	18582	C	T	1076	0.00185874	2	synonymous	orf1ab	protein_coding	6106V	18582C>T	aa:orf1ab:6106V
MN908947.3	18657	C	T	1076	0.00185874	2	synonymous	orf1ab	protein_coding	6131T	18657C>T	aa:orf1ab:6131T
MN908947.3	18672	T	C	1076	0.00185874	2	synonymous	orf1ab	protein_coding	6136D	18672T>C	aa:orf1ab:6136D
MN908947.3	18688	T	A	1076	0.00185874	2	missense	orf1ab	protein_coding	6142F>6142I	18688T>A	aa:orf1ab:F6142I
MN908947.3	18705	C	T	1076	0.00185874	2	synonymous	orf1ab	protein_coding	6147D	18705C>T	aa:orf1ab:6147D
MN908947.3	18708	T	C	1076	0.00185874	2	synonymous	orf1ab	protein_coding	6148T	18708T>C	aa:orf1ab:6148T
MN908947.3	18735	A	G	1076	0.00185874	2	synonymous	orf1ab	protein_coding	6157G	18735A>G	aa:orf1ab:6157G
MN908947.3	18763	A	G	1076	0.00185874	2	missense	orf1ab	protein_coding	6167I>6167V	18763A>G	aa:orf1ab:I6167V
MN908947.3	18826	G	A	1076	0.00185874	2	missense	orf1ab	protein_coding	6188V>6188I	18826G>A	aa:orf1ab:V6188I
MN908947.3	19006	G	T	1076	0.00185874	2	missense	orf1ab	protein_coding	6248A>6248S	19006G>T	aa:orf1ab:A6248S
MN908947.3	19021	G	T	1076	0.00185874	2	missense	orf1ab	protein_coding	6253V>6253F	19021G>T	aa:orf1ab:V6253F
MN908947.3	19117	G	T	1076	0.00185874	2	missense	orf1ab	protein_coding	6285A>6285S	19117G>T	aa:orf1ab:A6285S
MN908947.3	19255	C	T	1076	0.00185874	2	synonymous	orf1ab	protein_coding	6331L	19255C>T	aa:orf1ab:6331L
MN908947.3	19273	C	T	1076	0.00185874	2	missense	orf1ab	protein_coding	6337P>6337S	19273C>T	aa:orf1ab:P6337S
MN908947.3	19449	T	A	1076	0.00185874	2	synonymous	orf1ab	protein_coding	6395S	19449T>A	aa:orf1ab:6395S
MN908947.3	19560	C	T	1076	0.00185874	2	synonymous	orf1ab	protein_coding	6432S	19560C>T	aa:orf1ab:6432S
MN908947.3	19590	T	C	1076	0.00185874	2	synonymous	orf1ab	protein_coding	6442Y	19590T>C	aa:orf1ab:6442Y
MN908947.3	19660	C	T	1076	0.00185874	2	missense	orf1ab	protein_coding	6466H>6466Y	19660C>T	aa:orf1ab:H6466Y
MN908947.3	19664	T	C	1076	0.00185874	2	missense	orf1ab	protein_coding	6467F>6467S	19664T>C	aa:orf1ab:F6467S
MN908947.3	19751	A	C	1076	0.00185874	2	missense	orf1ab	protein_coding	6496E>6496A	19751A>C	aa:orf1ab:E6496A
MN908947.3	19810	A	G	1076	0.00185874	2	missense	orf1ab	protein_coding	6516K>6516E	19810A>G	aa:orf1ab:K6516E
MN908947.3	19901	C	T	1076	0.00185874	2	missense	orf1ab	protein_coding	6546A>6546V	19901C>T	aa:orf1ab:A6546V
MN908947.3	19955	C	T	1076	0.00185874	2	missense	orf1ab	protein_coding	6564T>6564I	19955C>T	aa:orf1ab:T6564I
MN908947.3	19983	CT	C	1076	0.00185874	2	frameshift	orf1ab	protein_coding		19983CT>C
MN908947.3	20004	T	A	1076	0.00185874	2	missense	orf1ab	protein_coding	6580D>6580E	20004T>A	aa:orf1ab:D6580E
MN908947.3	20069	G	T	1076	0.00185874	2	missense	orf1ab	protein_coding	6602G>6602V	20069G>T	aa:orf1ab:G6602V
MN908947.3	20148	C	T	1076	0.00185874	2	synonymous	orf1ab	protein_coding	6628F	20148C>T	aa:orf1ab:6628F
MN908947.3	20402	C	T	1076	0.00185874	2	missense	orf1ab	protein_coding	6713S>6713L	20402C>T	aa:orf1ab:S6713L
MN908947.3	20421	T	C	1076	0.00185874	2	synonymous	orf1ab	protein_coding	6719D	20421T>C	aa:orf1ab:6719D
MN908947.3	20480	C	T	1076	0.00185874	2	missense	orf1ab	protein_coding	6739S>6739L	20480C>T	aa:orf1ab:S6739L
MN908947.3	20537	T	C	1076	0.00185874	2	missense	orf1ab	protein_coding	6758I>6758T	20537T>C	aa:orf1ab:I6758T
MN908947.3	20549	A	G	1076	0.00185874	2	missense	orf1ab	protein_coding	6762D>6762G	20549A>G	aa:orf1ab:D6762G
MN908947.3	20594	C	T	1076	0.00185874	2	missense	orf1ab	protein_coding	6777T>6777I	20594C>T	aa:orf1ab:T6777I
MN908947.3	20628	C	T	1076	0.00185874	2	synonymous	orf1ab	protein_coding	6788G	20628C>T	aa:orf1ab:6788G
MN908947.3	20688	T	A	1076	0.00185874	2	synonymous	orf1ab	protein_coding	6808A	20688T>A	aa:orf1ab:6808A
MN908947.3	20703	C	T	1076	0.00185874	2	synonymous	orf1ab	protein_coding	6813Y	20703C>T	aa:orf1ab:6813Y
MN908947.3	20759	C	T	1076	0.00185874	2	missense	orf1ab	protein_coding	6832A>6832V	20759C>T	aa:orf1ab:A6832V
MN908947.3	20775	C	T	1076	0.00185874	2	synonymous	orf1ab	protein_coding	6837G	20775C>T	aa:orf1ab:6837G
MN908947.3	20931	G	T	1076	0.00185874	2	synonymous	orf1ab	protein_coding	6889T	20931G>T	aa:orf1ab:6889T
MN908947.3	21008	C	T	1076	0.00185874	2	missense	orf1ab	protein_coding	6915T>6915I	21008C>T	aa:orf1ab:T6915I
MN908947.3	21058	C	T	1076	0.00185874	2	missense	orf1ab	protein_coding	6932P>6932S	21058C>T	aa:orf1ab:P6932S
MN908947.3	21204	G	T	1076	0.00185874	2	missense	orf1ab	protein_coding	6980K>6980N	21204G>T	aa:orf1ab:K6980N
MN908947.3	21306	C	T	1076	0.00185874	2	synonymous	orf1ab	protein_coding	7014R	21306C>T	aa:orf1ab:7014R
MN908947.3	29560	G	A	1076	0.00371747	4	start_lost	orf10	protein_coding
MN908947.3	29578	C	A	1076	0.00371747	4	missense	orf10	protein_coding	7F>7L	29578C>A	aa:orf10:F7L
MN908947.3	29580	C	CT	1076	0.0027881	3	frameshift	orf10	protein_coding		29580C>CT
MN908947.3	29625	C	T	1076	0.0027881	3	missense	orf10	protein_coding	23S>23F	29625C>T	aa:orf10:S23F
MN908947.3	29661	T	C	1076	0.0027881	3	missense	orf10	protein_coding	35F>35S	29661T>C	aa:orf10:F35S
MN908947.3	29594	A	G	1076	0.00185874	2	missense	orf10	protein_coding	13I>13V	29594A>G	aa:orf10:I13V
MN908947.3	29614	C	T	1076	0.00185874	2	synonymous	orf10	protein_coding	19C	29614C>T	aa:orf10:19C
MN908947.3	29632	C	T	1076	0.00185874	2	synonymous	orf10	protein_coding	25N	29632C>T	aa:orf10:25N
MN908947.3	29648	G	T	1076	0.00185874	2	missense	orf10	protein_coding	31D>31Y	29648G>T	aa:orf10:D31Y
MN908947.3	29666	C	T	1076	0.00185874	2	missense	orf10	protein_coding	37L>37F	29666C>T	aa:orf10:L37F
MN908947.3	29674	G	T	1076	0.00185874	2	stop_lost	orf10	protein_coding	39*>39Y	29674G>T	aa:orf10:*39Y
MN908947.3	29403	A	G	1076	0.017658	19	missense	N	protein_coding	377D>377G	29403A>G	aa:N:D377G
MN908947.3	28305	A	G	1076	0.00929368	10	missense	N	protein_coding	11N>11S	28305A>G	aa:N:N11S
MN908947.3	28280	G	T	1076	0.00557621	6	missense	N	protein_coding	3D>3Y	28280G>T	aa:N:D3Y
MN908947.3	28307	G	A	1076	0.00557621	6	missense	N	protein_coding	12A>12T	28307G>A	aa:N:A12T
MN908947.3	29409	C	T	1076	0.00557621	6	missense	N	protein_coding	379T>379I	29409C>T	aa:N:T379I
MN908947.3	28321	G	A	1076	0.00464684	5	synonymous	N	protein_coding	16T	28321G>A	aa:N:16T
MN908947.3	28877	A	T	1076	0.00464684	5	synonymous	N	protein_coding	202S	28877AG>TC	aa:N:202S
MN908947.3	28888	T	C	1076	0.00464684	5	synonymous	N	protein_coding	205T	28888T>C	aa:N:205T
MN908947.3	28904	G	T	1076	0.00464684	5	missense	N	protein_coding	211A>211S	28904G>T	aa:N:A211S
MN908947.3	29227	G	T	1076	0.00464684	5	synonymous	N	protein_coding	318S	29227G>T	aa:N:318S
MN908947.3	29253	C	T	1076	0.00464684	5	missense	N	protein_coding	327S>327L	29253C>T	aa:N:S327L
MN908947.3	29376	C	G	1076	0.00464684	5	missense	N	protein_coding	368P>368R	29376C>G	aa:N:P368R
MN908947.3	29402	G	T	1076	0.00464684	5	missense	N	protein_coding	377D>377Y	29402G>T	aa:N:D377Y
MN908947.3	29404	T	C	1076	0.00464684	5	synonymous	N	protein_coding	377D	29404T>C	aa:N:377D
MN908947.3	29421	C	T	1076	0.00464684	5	missense	N	protein_coding	383P>383L	29421C>T	aa:N:P383L
MN908947.3	28311	C	T	1076	0.00371747	4	missense	N	protein_coding	13P>13L	28311C>T	aa:N:P13L
MN908947.3	28419	C	T	1076	0.00371747	4	missense	N	protein_coding	49T>49I	28419C>T	aa:N:T49I
MN908947.3	28580	G	A	1076	0.00371747	4	missense	N	protein_coding	103D>103N	28580G>A	aa:N:D103N
MN908947.3	28603	C	T	1076	0.00371747	4	synonymous	N	protein_coding	110F	28603C>T	aa:N:110F
MN908947.3	28677	C	T	1076	0.00371747	4	missense	N	protein_coding	135T>135I	28677C>T	aa:N:T135I
MN908947.3	28703	G	C	1076	0.00371747	4	missense	N	protein_coding	144D>144H	28703G>C	aa:N:D144H
MN908947.3	28960	G	T	1076	0.00371747	4	missense	N	protein_coding	229Q>229H	28960G>T	aa:N:Q229H
MN908947.3	29095	C	T	1076	0.00371747	4	synonymous	N	protein_coding	274F	29095C>T	aa:N:274F
MN908947.3	29109	C	T	1076	0.00371747	4	missense	N	protein_coding	279P>279L	29109C>T	aa:N:P279L
MN908947.3	29254	G	T	1076	0.00371747	4	synonymous	N	protein_coding	327S	29254G>T	aa:N:327S
MN908947.3	29296	C	T	1076	0.00371747	4	synonymous	N	protein_coding	341D	29296C>T	aa:N:341D
MN908947.3	29353	C	T	1076	0.00371747	4	synonymous	N	protein_coding	360Y	29353C>T	aa:N:360Y
MN908947.3	29440	G	T	1076	0.00371747	4	missense	N	protein_coding	389Q>389H	29440G>T	aa:N:Q389H
MN908947.3	28300	G	T	1076	0.0027881	3	missense	N	protein_coding	9Q>9H	28300G>T	aa:N:Q9H
MN908947.3	28326	G	T	1076	0.0027881	3	missense	N	protein_coding	18G>18V	28326G>T	aa:N:G18V
MN908947.3	28396	G	T	1076	0.0027881	3	synonymous	N	protein_coding	41R	28396G>T	aa:N:41R
MN908947.3	28657	C	T	1076	0.0027881	3	synonymous	N	protein_coding	128D	28657C>T	aa:N:128D
MN908947.3	28690	G	A	1076	0.0027881	3	synonymous	N	protein_coding	139L	28690G>A	aa:N:139L
MN908947.3	28727	G	T	1076	0.0027881	3	missense	N	protein_coding	152A>152S	28727G>T	aa:N:A152S
MN908947.3	28744	C	T	1076	0.0027881	3	synonymous	N	protein_coding	157I	28744C>T	aa:N:157I
MN908947.3	28808	G	A	1076	0.0027881	3	missense	N	protein_coding	179G>179S	28808G>A	aa:N:G179S
MN908947.3	28831	C	T	1076	0.0027881	3	synonymous	N	protein_coding	186S	28831C>T	aa:N:186S
MN908947.3	28857	G	C	1076	0.0027881	3	missense	N	protein_coding	195R>195T	28857G>C	aa:N:R195T
MN908947.3	28872	G	T	1076	0.0027881	3	missense	N	protein_coding	200G>200V	28872G>T	aa:N:G200V
MN908947.3	28908	G	T	1076	0.0027881	3	missense	N	protein_coding	212G>212V	28908G>T	aa:N:G212V
MN908947.3	29077	C	T	1076	0.0027881	3	synonymous	N	protein_coding	268Y	29077C>T	aa:N:268Y
MN908947.3	29374	G	A	1076	0.0027881	3	synonymous	N	protein_coding	367E	29374G>A	aa:N:367E
MN908947.3	29422	G	T	1076	0.0027881	3	synonymous	N	protein_coding	383P	29422G>T	aa:N:383P
MN908947.3	28292	C	A	1076	0.00185874	2	missense	N	protein_coding	7Q>7K	28292C>A	aa:N:Q7K
MN908947.3	28321	G	T	1076	0.00185874	2	synonymous	N	protein_coding	16T	28321G>T	aa:N:16T
MN908947.3	28373	G	T	1076	0.00185874	2	missense	N	protein_coding	34G>34W	28373G>T	aa:N:G34W
MN908947.3	28378	G	C	1076	0.00185874	2	synonymous	N	protein_coding	35A	28378G>C	aa:N:35A
MN908947.3	28435	C	T	1076	0.00185874	2	synonymous	N	protein_coding	54T	28435C>T	aa:N:54T
MN908947.3	28473	C	T	1076	0.00185874	2	missense	N	protein_coding	67P>67L	28473C>T	aa:N:P67L
MN908947.3	28618	T	A	1076	0.00185874	2	synonymous	N	protein_coding	115T	28618T>A	aa:N:115T
MN908947.3	28628	G	T	1076	0.00185874	2	missense	N	protein_coding	119A>119S	28628G>T	aa:N:A119S
MN908947.3	28655	G	T	1076	0.00185874	2	missense	N	protein_coding	128D>128Y	28655G>T	aa:N:D128Y
MN908947.3	28687	C	T	1076	0.00185874	2	synonymous	N	protein_coding	138A	28687C>T	aa:N:138A
MN908947.3	28834	A	T	1076	0.00185874	2	synonymous	N	protein_coding	187S	28834A>T	aa:N:187S
MN908947.3	28851	G	T	1076	0.00185874	2	missense	N	protein_coding	193S>193I	28851G>T	aa:N:S193I
MN908947.3	28898	A	G	1076	0.00185874	2	missense	N	protein_coding	209R>209G	28898A>G	aa:N:R209G
MN908947.3	28904	G	A	1076	0.00185874	2	missense	N	protein_coding	211A>211T	28904G>A	aa:N:A211T
MN908947.3	28907	G	A	1076	0.00185874	2	missense	N	protein_coding	212G>212S	28907G>A	aa:N:G212S
MN908947.3	28939	G	T	1076	0.00185874	2	synonymous	N	protein_coding	222L	28939G>T	aa:N:222L
MN908947.3	29027	G	T	1076	0.00185874	2	missense	N	protein_coding	252A>252S	29027G>T	aa:N:A252S
MN908947.3	29104	T	C	1076	0.00185874	2	synonymous	N	protein_coding	277R	29104T>C	aa:N:277R
MN908947.3	29107	T	C	1076	0.00185874	2	synonymous	N	protein_coding	278G	29107T>C	aa:N:278G
MN908947.3	29160	C	T	1076	0.00185874	2	missense	N	protein_coding	296T>296I	29160C>T	aa:N:T296I
MN908947.3	29167	C	T	1076	0.00185874	2	synonymous	N	protein_coding	298Y	29167C>T	aa:N:298Y
MN908947.3	29171	C	T	1076	0.00185874	2	missense	N	protein_coding	300H>300Y	29171C>T	aa:N:H300Y
MN908947.3	29179	G	T	1076	0.00185874	2	synonymous	N	protein_coding	302P	29179G>T	aa:N:302P
MN908947.3	29260	G	C	1076	0.00185874	2	synonymous	N	protein_coding	329T	29260G>C	aa:N:329T
MN908947.3	29272	C	T	1076	0.00185874	2	synonymous	N	protein_coding	333Y	29272C>T	aa:N:333Y
MN908947.3	29315	G	T	1076	0.00185874	2	missense	N	protein_coding	348D>348Y	29315G>T	aa:N:D348Y
MN908947.3	29348	G	T	1076	0.00185874	2	missense	N	protein_coding	359A>359S	29348G>T	aa:N:A359S
MN908947.3	29363	C	T	1076	0.00185874	2	missense	N	protein_coding	364P>364S	29363C>T	aa:N:P364S
MN908947.3	29420	C	T	1076	0.00185874	2	missense	N	protein_coding	383P>383S	29420C>T	aa:N:P383S
MN908947.3	29465	G	T	1076	0.00185874	2	missense	N	protein_coding	398A>398S	29465G>T	aa:N:A398S
MN908947.3	29518	C	T	1076	0.00185874	2	synonymous	N	protein_coding	415D	29518C>T	aa:N:415D
MN908947.3	29520	C	T	1076	0.00185874	2	missense	N	protein_coding	416S>416L	29520C>T	aa:N:S416L
MN908947.3	29527	G	T	1076	0.00185874	2	missense	N	protein_coding	418Q>418H	29527G>T	aa:N:Q418H
MN908947.3	26604	T	C	1076	0.0111524	12	missense	M	protein_coding	28F>28L	26604T>C	aa:M:F28L
MN908947.3	26895	C	T	1076	0.00836431	9	missense	M	protein_coding	125H>125Y	26895C>T	aa:M:H125Y
MN908947.3	27059	C	T	1076	0.00836431	9	synonymous	M	protein_coding	179Y	27059C>T	aa:M:179Y
MN908947.3	26645	C	T	1076	0.00557621	6	synonymous	M	protein_coding	41N	26645C>T	aa:M:41N
MN908947.3	26828	G	T	1076	0.00464684	5	synonymous	M	protein_coding	102L	26828G>T	aa:M:102L
MN908947.3	26903	T	C	1076	0.00464684	5	synonymous	M	protein_coding	127T	26903T>C	aa:M:127T
MN908947.3	26996	C	T	1076	0.00464684	5	synonymous	M	protein_coding	158R	26996C>T	aa:M:158R
MN908947.3	26549	C	T	1076	0.00371747	4	synonymous	M	protein_coding	9T	26549C>T	aa:M:9T
MN908947.3	26730	G	T	1076	0.00371747	4	missense	M	protein_coding	70V>70F	26730G>T	aa:M:V70F
MN908947.3	26735	C	T	1076	0.00371747	4	synonymous	M	protein_coding	71Y	26735C>T	aa:M:71Y
MN908947.3	26526	G	T	1076	0.0027881	3	missense	M	protein_coding	2A>2S	26526G>T	aa:M:A2S
MN908947.3	26642	C	A	1076	0.0027881	3	synonymous	M	protein_coding	40A	26642C>A	aa:M:40A
MN908947.3	26726	T	A	1076	0.0027881	3	synonymous	M	protein_coding	68A	26726T>A	aa:M:68A
MN908947.3	26801	C	T	1076	0.0027881	3	synonymous	M	protein_coding	93L	26801C>T	aa:M:93L
MN908947.3	26885	C	T	1076	0.0027881	3	synonymous	M	protein_coding	121N	26885C>T	aa:M:121N
MN908947.3	27143	C	T	1076	0.0027881	3	synonymous	M	protein_coding	207N	27143C>T	aa:M:207N
MN908947.3	26527	C	T	1076	0.00185874	2	missense	M	protein_coding	2A>2V	26527C>T	aa:M:A2V
MN908947.3	26571	C	A	1076	0.00185874	2	missense	M	protein_coding	17L>17I	26571C>A	aa:M:L17I
MN908947.3	26571	C	T	1076	0.00185874	2	missense	M	protein_coding	17L>17F	26571C>T	aa:M:L17F
MN908947.3	26677	T	C	1076	0.00185874	2	missense	M	protein_coding	52I>52T	26677T>C	aa:M:I52T
MN908947.3	26774	G	T	1076	0.00185874	2	missense	M	protein_coding	84M>84I	26774G>T	aa:M:M84I
MN908947.3	26873	C	T	1076	0.00185874	2	synonymous	M	protein_coding	117N	26873C>T	aa:M:117N
MN908947.3	26927	A	G	1076	0.00185874	2	synonymous	M	protein_coding	135E	26927A>G	aa:M:135E
MN908947.3	27147	G	T	1076	0.00185874	2	missense	M	protein_coding	209D>209Y	27147G>T	aa:M:D209Y
MN908947.3	26230	G	T	1076	0.00743494	8		intergenic
MN908947.3	27389	C	T	1076	0.00650558	7		intergenic
MN908947.3	27769	C	T	1076	0.00371747	4		intergenic
MN908947.3	27861	GATCAT	G	1076	0.00371747	4		intergenic
MN908947.3	27199	C	T	1076	0.0027881	3		Intergenic
MN908947.3	27806	G	T	1076	0.0027881	3		intergenic
MN908947.3	27874	C	T	1076	0.0027881	3		intergenic
MN908947.3	29543	G	T	1076	0.0027881	3		intergenic
MN908947.3	29546	C	T	1076	0.0027881	3		intergenic
MN908947.3	27804	C	T	1076	0.00185874	2		intergenic
MN908947.3	27847	C	T	1076	0.00185874	2		intergenic
MN908947.3	27849	C	T	1076	0.00185874	2		intergenic
MN908947.3	27863	T	A	1076	0.00185874	2		intergenic
MN908947.3	27866	TAATGA	T	1076	0.00185874	2		intergenic
MN908947.3	27881	C	T	1076	0.00185874	2		intergenic
MN908947.3	29545	C	T	1076	0.00185874	2		intergenic
MN908947.3	26313	C	T	1076	0.00557621	6	synonymous	E	protein_coding	23F	26313C>T	aa:E:23F
MN908947.3	26262	G	T	1076	0.00185874	2	synonymous	E	protein_coding	6S	26262G>T	aa:E:6S
MN908947.3	26295	A	T	1076	0.00185874	2	synonymous	E	protein_coding	17V	26295A>T	aa:E:17V
MN908947.3	26305	C	T	1076	0.00185874	2	missense	E	protein_coding	21L>21F	26305C>T	aa:E:L21F
MN908947.3	26448	T	C	1076	0.00185874	2	synonymous	E	protein_coding	68S	26448T>C	aa:E:68S
MN908947.3	26461	C	T	1076	0.00185874	2	missense	E	protein_coding	73L>73F	26461C>T	aa:E:L73F
MN908947.3	106	C	T	1076	0.0139405	15		5'-UTR
MN908947.3	205	T	C	1076	0.00464684	5		5'-UTR
MN908947.3	37	C	T	1076	0.00371747	4		5'-UTR
MN908947.3	173	C	T	1076	0.00371747	4		5'-UTR
MN908947.3	199	G	T	1076	0.0027881	3		5'-UTR
MN908947.3	203	C	T	1076	0.0027881	3		5'-UTR
MN908947.3	10	T	A	1076	0.00185874	2		5'-UTR
MN908947.3	13	T	A	1076	0.00185874	2		5'-UTR
MN908947.3	110	C	T	1076	0.00185874	2		5'-UTR
MN908947.3	124	G	A	1076	0.00185874	2		5'-UTR
MN908947.3	174	G	A	1076	0.00185874	2		5'-UTR
MN908947.3	29779	G	T	1076	0.0167286	18		3'-UTR
MN908947.3	29743	C	T	1076	0.0120818	13		3'-UTR
MN908947.3	29754	C	T	1076	0.0111524	12		3'-UTR
MN908947.3	29690	G	T	1076	0.00650558	7		3'-UTR
MN908947.3	29747	G	T	1076	0.00557621	6		3'-UTR
MN908947.3	29750	C	T	1076	0.00557621	6		3'-UTR
MN908947.3	29753	T	C	1076	0.00557621	6		3'-UTR
MN908947.3	29739	C	T	1076	0.00464684	5		3'-UTR
MN908947.3	29742	G	T	1076	0.00464684	5		3'-UTR
MN908947.3	29744	G	T	1076	0.00464684	5		3'-UTR
MN908947.3	29736	G	T	1076	0.00371747	4		3'-UTR
MN908947.3	29741	C	T	1076	0.00371747	4		3'-UTR
MN908947.3	29742	G	C	1076	0.00371747	4		3'-UTR
MN908947.3	29751	G	C	1076	0.00371747	4		3'-UTR
MN908947.3	29848	T	A	1076	0.00371747	4		3'-UTR
MN908947.3	29850	A	T	1076	0.00371747	4		3'-UTR
MN908947.3	29852	A	T	1076	0.00371747	4		3'-UTR
MN908947.3	29688	G	T	1076	0.0027881	3		3'-UTR
MN908947.3	29700	A	G	1076	0.0027881	3		3'-UTR
MN908947.3	29711	G	T	1076	0.0027881	3		3'-UTR
MN908947.3	29730	C	T	1076	0.0027881	3		3'-UTR
MN908947.3	29734	G	T	1076	0.0027881	3		3'-UTR
MN908947.3	29734	G	C	1076	0.0027881	3		3'-UTR
MN908947.3	29745	G	T	1076	0.0027881	3		3'-UTR
MN908947.3	29751	G	T	1076	0.0027881	3		3'-UTR
MN908947.3	29838	C	T	1076	0.0027881	3		3'-UTR
MN908947.3	29850	A	C	1076	0.0027881	3		3'-UTR
MN908947.3	29853	G	A	1076	0.0027881	3		3'-UTR
MN908947.3	29875	A	G	1076	0.0027881	3		3'-UTR
MN908947.3	29685	T	C	1076	0.00185874	2		3'-UTR
MN908947.3	29686	C	T	1076	0.00185874	2		3'-UTR
MN908947.3	29693	T	C	1076	0.00185874	2		3'-UTR
MN908947.3	29715	G	T	1076	0.00185874	2		3'-UTR
MN908947.3	29825	G	T	1076	0.00185874	2		3'-UTR
MN908947.3	29856	T	C	1076	0.00185874	2		3'-UTR

## Sheet: Suppl. Table S2
Suppl Table Y
ID	GISAID Classification	Division	Date	Clade B.1.1.25 Membership	Clade 2 Membership	Most Frequenct Sublineage difference
EPI_ISL_3071083	B.1.1.25	Dhaka	2021-01-01	B.1.1.25 Clade	Clade2	aa:S:P681R
EPI_ISL_959372	B.1.1.25	Dhaka	2021-01-01	B.1.1.25 Clade	Clade2	aa:S:P681R
EPI_ISL_1531776	B.1.1.25	Dhaka	2021-03-01	B.1.1.25 Clade	Clade2	aa:S:P681R
EPI_ISL_1532065	B.1.1.25	Dhaka	2021-03-01	B.1.1.25 Clade	Clade2	aa:S:P681R
EPI_ISL_1532855	B.1.1.25	Dhaka	2021-03-01	B.1.1.25 Clade	Clade2	aa:S:P681R
EPI_ISL_1532982	B.1.1.25	Dhaka	2021-03-01	B.1.1.25 Clade	Clade2	aa:S:P681R
EPI_ISL_959377	B.1.1.25	Dhaka	2021-01-01	B.1.1.25 Clade	Clade2	aa:S:P681R
EPI_ISL_754179	B.1.1.25	Sylhet	2020-11-01	B.1.1.25 Clade	Clade2	aa:S:P681R
EPI_ISL_1599182	B.1.1.25	Sylhet	2020-12-01	B.1.1.25 Clade	Clade2	aa:S:P681R
EPI_ISL_1790058	B.1.1.25	Sylhet	2021-01-01	B.1.1.25 Clade	Clade2	aa:S:P681R
EPI_ISL_1547360	B.1.1.25	Sylhet	2021-01-01	B.1.1.25 Clade	Clade2	aa:S:P681R
EPI_ISL_1805661	B.1.1.25	Sylhet	2021-01-01	B.1.1.25 Clade	Clade2	aa:S:P681R
EPI_ISL_1360438	B.1.1.25	Sylhet	2021-01-01	B.1.1.25 Clade	Clade2	aa:S:P681R
EPI_ISL_1360440	B.1.1.25	Sylhet	2021-01-01	B.1.1.25 Clade	Clade2	aa:S:P681R
EPI_ISL_1360421	B.1.1.25	Khulna	2021-01-01	B.1.1.25 Clade	Clade2	aa:S:P681R
EPI_ISL_1653921	B.1.1.25	Dhaka	2021-02-01	B.1.1.25 Clade	Clade2	aa:S:P681R
EPI_ISL_1360417	B.1.1.25	Khulna	2021-01-01	B.1.1.25 Clade	Clade2	aa:S:P681R
EPI_ISL_1360423	B.1.1.25	Dhaka	2021-01-01	B.1.1.25 Clade	Clade2	aa:S:P681R
EPI_ISL_1360424	B.1.1.25	Dhaka	2021-01-01	B.1.1.25 Clade	Clade2	aa:S:P681R
EPI_ISL_1657077	B.1.1.25	Dhaka	2021-01-01	B.1.1.25 Clade	Clade2	aa:S:P681R
EPI_ISL_906111	B.1.1.25	Dhaka	2020-12-01	B.1.1.25 Clade	Clade2	aa:S:P681R
EPI_ISL_1036752	B.1.1.25	Dhaka	2020-12-01	B.1.1.25 Clade	Clade2	aa:S:P681R
EPI_ISL_983370	B.1.1.25	Dhaka	2021-01-01	B.1.1.25 Clade	Clade2	aa:S:P681R
EPI_ISL_1599185	B.1.1.25	NA	2020-12-01	B.1.1.25 Clade	Clade2	aa:S:P681R
EPI_ISL_1599181	B.1.1.25	Chittagong	2020-12-01	B.1.1.25 Clade	Clade2	aa:S:P681R
EPI_ISL_1634456	B.1.1.25	Dhaka	2021-03-01	B.1.1.25 Clade	Clade2	aa:S:P681R
EPI_ISL_1657076	B.1.1.25	Dhaka	2021-01-01	B.1.1.25 Clade	Clade2	aa:S:P681R
EPI_ISL_1498129	B.1.1.25	Khulna	2020-12-01	B.1.1.25 Clade	Clade2	aa:S:P681R
EPI_ISL_1534617	B.1.1.25	Dhaka	2021-03-01	B.1.1.25 Clade	Clade2	aa:S:P681R
EPI_ISL_1534620	B.1.1.25	Dhaka	2021-03-01	B.1.1.25 Clade	Clade2	aa:S:P681R
EPI_ISL_2349879	B.1.1.25	Khulna	2021-03-01	B.1.1.25 Clade	Clade2	aa:S:P681R
EPI_ISL_1072961	B.1.1.25	Dhaka	2021-01-01	B.1.1.25 Clade	Clade2	aa:S:P681R
EPI_ISL_1469984	B.1.1.25	Chittagong	2020-10-01	B.1.1.25 Clade	Clade2	aa:S:P681R
EPI_ISL_1469985	B.1.1.25	Dhaka	2020-10-01	B.1.1.25 Clade	Clade2	aa:S:P681R
EPI_ISL_1657082	B.1.1.25	Dhaka	2020-11-01	B.1.1.25 Clade	Clade2	aa:S:P681R
EPI_ISL_1673302	B.1.1.25	Barisal	2021-02-01	B.1.1.25 Clade	Clade2	aa:S:P681R
EPI_ISL_1034736	B.1.1.25	Dhaka	2021-01-01	B.1.1.25 Clade	Clade2	aa:S:P681R
EPI_ISL_1360450	B.1.1.25	Dhaka	2021-03-01	B.1.1.25 Clade	Clade2	aa:S:P681R
EPI_ISL_1531558	B.1.1.25	Dhaka	2021-03-01	B.1.1.25 Clade	Clade2	aa:S:P681R
EPI_ISL_1636523	B.1.1.25	Dhaka	2021-02-01	B.1.1.25 Clade	Clade2	aa:S:P681R
EPI_ISL_1653815	B.1.1.25	Dhaka	2021-02-01	B.1.1.25 Clade	Clade2	aa:S:P681R
EPI_ISL_1520103	B.1.1.25	Dhaka	2021-03-01	B.1.1.25 Clade	Clade2	aa:S:P681R
EPI_ISL_964884	B.1.1.25	Dhaka	2021-01-01	B.1.1.25 Clade	Clade2	aa:S:P681R
EPI_ISL_2692868	B.1.1.25	Dhaka	2020-11-01	B.1.1.25 Clade	Clade2	aa:S:P681R
EPI_ISL_964880	B.1.1.25	Dhaka	2021-01-01	B.1.1.25 Clade	Clade2	aa:S:P681R
EPI_ISL_1492682	B.1	Dhaka	2021-01-01	B.1.1.25 Clade	Clade2	aa:S:P681R
EPI_ISL_1714799	B.1	Dhaka	2020-11-01	B.1.1.25 Clade	Clade2	aa:S:P681R
EPI_ISL_1742835	B.1	Dhaka	2020-11-01	B.1.1.25 Clade	Clade2	aa:S:P681R
EPI_ISL_1299197	B.1.1.25	Dhaka	2020-11-01	B.1.1.25 Clade	Clade2	aa:S:P681R
EPI_ISL_906083	B.1.1.25	Dhaka	2020-12-01	B.1.1.25 Clade	Clade2	aa:S:P681R
EPI_ISL_1360413	B.1.1.25	Dhaka	2021-01-01	B.1.1.25 Clade	Clade2	aa:S:P681R
EPI_ISL_1360420	B.1.1.25	Dhaka	2021-01-01	B.1.1.25 Clade	Clade2	aa:S:P681R
EPI_ISL_1508828	B.1.1.25	Dhaka	2021-03-01	B.1.1.25 Clade	Clade2	aa:S:P681R
EPI_ISL_959367	B.1.1.25	Chittagong	2021-01-01	B.1.1.25 Clade	Clade2	aa:S:P681R
EPI_ISL_982505	B.1.1.25	Dhaka	2021-01-01	B.1.1.25 Clade	Clade2	aa:S:P681R
EPI_ISL_1072987	B.1.1.25	Dhaka	2021-01-01	B.1.1.25 Clade	Clade2	aa:S:P681R
EPI_ISL_955172	B.1.1.25	Dhaka	2021-01-01	B.1.1.25 Clade	Clade2	aa:S:P681R
EPI_ISL_1123264	B.1.1.25	Chittagong	2020-11-01	B.1.1.25 Clade	Clade2	aa:S:P681R
EPI_ISL_735490	B.1.1.25	Chittagong	2020-11-01	B.1.1.25 Clade	Clade2	aa:S:P681R
EPI_ISL_954748	B.1.1.25	Dhaka	2021-01-01	B.1.1.25 Clade	Clade2	aa:S:P681R
EPI_ISL_954749	B.1.1.25	Dhaka	2021-01-01	B.1.1.25 Clade	Clade2	aa:S:P681R
EPI_ISL_981977	B.1.1.25	Dhaka	2021-01-01	B.1.1.25 Clade	Clade2	aa:S:P681R
EPI_ISL_983344	B.1.1.25	Dhaka	2021-01-01	B.1.1.25 Clade	Clade2	aa:S:P681R
EPI_ISL_1669903	B.1.1.25	Dhaka	2021-02-01	B.1.1.25 Clade	Clade2	aa:S:P681R
EPI_ISL_943563	B.1.1.25	Dhaka	2021-01-01	B.1.1.25 Clade	Clade2	aa:S:P681R
EPI_ISL_1123291	B.1.1.25	Chittagong	2020-12-01	B.1.1.25 Clade	Clade2	aa:S:P681R
EPI_ISL_1299200	B.1.1.25	Dhaka	2020-11-01	B.1.1.25 Clade	Clade2	aa:S:P681R
EPI_ISL_1299216	B.1.1.25	Dhaka	2020-12-01	B.1.1.25 Clade	Clade2	aa:S:P681R
EPI_ISL_1563632	B.1.1.25	Sylhet	2021-01-01	B.1.1.25 Clade	Clade2	aa:S:P681R
EPI_ISL_1653893	B.1.1.25	Dhaka	2021-02-01	B.1.1.25 Clade	Clade2	aa:S:P681R
EPI_ISL_1657079	B.1.1.25	Dhaka	2020-12-01	B.1.1.25 Clade	Clade2	aa:S:P681R
EPI_ISL_1669902	B.1.1.25	Dhaka	2020-11-01	B.1.1.25 Clade	Clade2	aa:S:P681R
EPI_ISL_1752695	B.1.1.25	Dhaka	2020-11-01	B.1.1.25 Clade	Clade2	aa:S:P681R
EPI_ISL_1793786	B.1.1.25	Dhaka	2021-02-01	B.1.1.25 Clade	Clade2	aa:S:P681R
EPI_ISL_2361899	B.1.1.25	Dhaka	2020-10-01	B.1.1.25 Clade	Clade2	aa:S:P681R
EPI_ISL_2446012	B.1.1.25	Dhaka	2020-11-01	B.1.1.25 Clade	Clade2	aa:S:P681R
EPI_ISL_3071084	B.1.1.25	Dhaka	2021-02-01	B.1.1.25 Clade	Clade2	aa:S:P681R
EPI_ISL_735501	B.1.1.25	Chittagong	2020-08-01	B.1.1.25 Clade	Clade2	aa:S:P681R
EPI_ISL_884087	B.1.1.25	Dhaka	2020-12-01	B.1.1.25 Clade	Clade2	aa:S:P681R
EPI_ISL_884088	B.1.1.25	Dhaka	2020-12-01	B.1.1.25 Clade	Clade2	aa:S:P681R
EPI_ISL_906092	B.1.1.25	Dhaka	2020-12-01	B.1.1.25 Clade	Clade2	aa:S:P681R
EPI_ISL_943554	B.1.1.25	Dhaka	2021-01-01	B.1.1.25 Clade	Clade2	aa:S:P681R
EPI_ISL_954751	B.1.1.25	Dhaka	2021-01-01	B.1.1.25 Clade	Clade2	aa:S:P681R
EPI_ISL_959370	B.1.1.25	Dhaka	2021-01-01	B.1.1.25 Clade	Clade2	aa:S:P681R
EPI_ISL_959545	B.1.1.25	Dhaka	2021-01-01	B.1.1.25 Clade	Clade2	aa:S:P681R
EPI_ISL_1233922	B.1.1.25	NA	2020-12-01	B.1.1.25 Clade	Clade2	aa:S:P681R
EPI_ISL_1233923	B.1.1.25	NA	2020-12-01	B.1.1.25 Clade	Clade2	aa:S:P681R
EPI_ISL_1498131	B.1.1.25	Dhaka	2021-03-01	B.1.1.25 Clade	Clade2	aa:S:P681R
EPI_ISL_2361884	B.1.1.25	Dhaka	2020-11-01	B.1.1.25 Clade	Clade2	aa:S:P681R
EPI_ISL_3506350	B.1.1.25	Dhaka	2020-10-01	B.1.1.25 Clade	Clade2	aa:S:P681R
EPI_ISL_753697	B.1.1.25	Sylhet	2020-12-01	B.1.1.25 Clade	Clade2	aa:S:P681R
EPI_ISL_753700	B.1.1.25	Sylhet	2020-12-01	B.1.1.25 Clade	Clade2	aa:S:P681R
EPI_ISL_775019	B.1.1.25	Dhaka	2020-12-01	B.1.1.25 Clade	Clade2	aa:S:P681R
EPI_ISL_775020	B.1.1.25	Dhaka	2020-12-01	B.1.1.25 Clade	Clade2	aa:S:P681R
EPI_ISL_1599186	B.1.1.25	Rajshahi	2021-01-01	B.1.1.25 Clade	Clade2	aa:S:P681R
EPI_ISL_906114	B.1.1.25	Dhaka	2020-12-01	B.1.1.25 Clade	Clade2	aa:S:P681R
EPI_ISL_603239	B.1.1.25	Dhaka	2020-10-01	B.1.1.25 Clade	Clade2	aa:S:P681R
EPI_ISL_774953	B.1.1.25	Dhaka	2020-06-01	B.1.1.25 Clade	Clade2	aa:S:P681R
EPI_ISL_774954	B.1.1.25	Dhaka	2020-06-01	B.1.1.25 Clade	Clade2	aa:S:P681R
EPI_ISL_774960	B.1.1.25	Dhaka	2020-06-01	B.1.1.25 Clade	Clade2	aa:S:P681R
EPI_ISL_855007	B.1.1.25	NA	2020-06-01	B.1.1.25 Clade	Clade2	aa:S:P681R
EPI_ISL_774998	B.1.1.25	Dhaka	2020-06-01	B.1.1.25 Clade	Clade2	aa:S:P681R
EPI_ISL_855000	B.1.1.25	NA	2020-06-01	B.1.1.25 Clade	Clade2	aa:S:P681R
EPI_ISL_855001	B.1.1.25	NA	2020-06-01	B.1.1.25 Clade	Clade2	aa:S:P681R
EPI_ISL_1036622	B.1.1.25	Dhaka	2020-12-01	B.1.1.25 Clade	Clade2	aa:S:P681R
EPI_ISL_1036737	B.1.1.25	Dhaka	2021-01-01	B.1.1.25 Clade	Clade2	aa:S:P681R
EPI_ISL_1828781	B.1.1.25	Dhaka	2021-02-01	B.1.1.25 Clade	Clade2	aa:S:P681R
EPI_ISL_1035809	B.1.1.25	Dhaka	2020-12-01	B.1.1.25 Clade	Clade2	aa:S:P681R
EPI_ISL_1036751	B.1.1.25	Dhaka	2020-12-01	B.1.1.25 Clade	Clade2	aa:S:P681R
EPI_ISL_1040482	B.1.1.25	Dhaka	2020-12-01	B.1.1.25 Clade	Clade2	aa:S:P681R
EPI_ISL_1070400	B.1.1.25	Dhaka	2020-12-01	B.1.1.25 Clade	Clade2	aa:S:P681R
EPI_ISL_983369	B.1.1.25	Dhaka	2021-01-01	B.1.1.25 Clade	Clade2	aa:S:P681R
EPI_ISL_1360416	B.1.1.25	Dhaka	2021-01-01	B.1.1.25 Clade	Clade2	aa:S:P681R
EPI_ISL_2446010	B.1.1.25	Dhaka	2020-11-01	B.1.1.25 Clade	Clade2	aa:S:P681R
EPI_ISL_906109	B.1.1.25	Dhaka	2020-12-01	B.1.1.25 Clade	Clade2	aa:S:P681R
EPI_ISL_1299214	B.1.1.25	Dhaka	2020-12-01	B.1.1.25 Clade	Clade2	aa:S:P681R
EPI_ISL_906112	B.1.1.25	Dhaka	2020-12-01	B.1.1.25 Clade	Clade2	aa:S:P681R
EPI_ISL_2469469	B.1.1.25	Dhaka	2021-05-01	B.1.1.25 Clade	Clade2	aa:S:P681R
EPI_ISL_943566	B.1.1.25	Dhaka	2021-01-01	B.1.1.25 Clade	Clade2	aa:S:P681R
EPI_ISL_1360419	B.1.1.25	Dhaka	2021-01-01	B.1.1.25 Clade	Clade2	aa:S:P681R
EPI_ISL_735500	B.1.1.25	Chittagong	2020-12-01	B.1.1.25 Clade	Clade2	aa:S:P681R
EPI_ISL_1360415	B.1.1.25	Dhaka	2021-01-01	B.1.1.25 Clade	Clade2	aa:S:P681R
EPI_ISL_1498146	B.1.1.25	Barisal	2020-12-01	B.1.1.25 Clade	Clade2	aa:S:P681R
EPI_ISL_1498152	B.1.1.25	Chittagong	2020-12-01	B.1.1.25 Clade	Clade2	aa:S:P681R
EPI_ISL_954776	B.1.1.25	Dhaka	2021-01-01	B.1.1.25 Clade	Clade2	aa:S:P681R
EPI_ISL_982236	B.1.1.25	Dhaka	2021-01-01	B.1.1.25 Clade	Clade2	aa:S:P681R
EPI_ISL_1752701	B.1.1.25	Dhaka	2020-10-01	B.1.1.25 Clade	Clade2	aa:S:P681R
EPI_ISL_2446009	B.1.1.25	Dhaka	2020-11-01	B.1.1.25 Clade	Clade2	aa:S:P681R
EPI_ISL_603243	B.1.1.25	Dhaka	2020-10-01	B.1.1.25 Clade	Clade2	aa:S:P681R
EPI_ISL_603244	B.1.1.25	Dhaka	2020-10-01	B.1.1.25 Clade	Clade2	aa:S:P681R
EPI_ISL_1752700	B.1.1.25	Dhaka	2020-10-01	B.1.1.25 Clade	Clade2	aa:S:P681R
EPI_ISL_747283	B.1.1.25	Dhaka	2020-12-01	B.1.1.25 Clade	Clade2	aa:S:P681R
EPI_ISL_943571	B.1.1.25	Dhaka	2021-01-01	B.1.1.25 Clade	Clade2	aa:S:P681R
EPI_ISL_1498135	B.1.1.25	Dhaka	2021-01-01	B.1.1.25 Clade	Clade2	aa:S:P681R
EPI_ISL_955101	B.1.1.25	Dhaka	2021-01-01	B.1.1.25 Clade	Clade2	aa:S:P681R
EPI_ISL_906106	B.1.1.25	Chittagong	2020-12-01	B.1.1.25 Clade	Clade2	aa:S:P681R
EPI_ISL_959386	B.1.1.25	Dhaka	2021-01-01	B.1.1.25 Clade	Clade2	aa:S:P681R
EPI_ISL_1653924	B.1.1.25	Dhaka	2021-01-01	B.1.1.25 Clade	Clade2	aa:S:P681R
EPI_ISL_1673339	B.1.1.25	Dhaka	2021-02-01	B.1.1.25 Clade	Clade2	aa:S:P681R
EPI_ISL_2361898	B.1.1.25	Dhaka	2020-11-01	B.1.1.25 Clade	Clade2	aa:S:P681R
EPI_ISL_774990	B.1.1.25	Dhaka	2020-06-01	B.1.1.25 Clade	Clade2	aa:S:P681R
EPI_ISL_754173	B.1.1.25	Sylhet	2020-11-01	B.1.1.25 Clade	Clade2	aa:S:P681R
EPI_ISL_906093	B.1.1.25	Dhaka	2020-12-01	B.1.1.25 Clade	Clade2	aa:S:P681R
EPI_ISL_1085006	Unassigned	Barisal	2021-01-01	B.1.1.25 Clade	Clade2	aa:S:P681R
EPI_ISL_964886	B.1.1.25	Dhaka	2021-01-01	B.1.1.25 Clade	Clade2	aa:S:P681R
EPI_ISL_754178	B.1.1.25	Sylhet	2020-11-01	B.1.1.25 Clade	Clade2	aa:S:P681R
EPI_ISL_959368	B.1.1.25	Dhaka	2021-01-01	B.1.1.25 Clade	Clade2	aa:S:P681R
EPI_ISL_959416	B.1.1.25	Dhaka	2021-01-01	B.1.1.25 Clade	Clade2	aa:S:P681R
EPI_ISL_735493	B.1.1.25	Chittagong	2020-11-01	B.1.1.25 Clade	Clade2	aa:S:P681R
EPI_ISL_1034763	B.1.1.25	Dhaka	2020-12-01	B.1.1.25 Clade	Clade2	aa:S:P681R
EPI_ISL_1360431	B.1.1.25	Dhaka	2020-12-01	B.1.1.25 Clade	Clade2	aa:S:P681R
EPI_ISL_1360432	B.1.1.25	Dhaka	2020-12-01	B.1.1.25 Clade	Clade2	aa:S:P681R
EPI_ISL_1036269	B.1.1.25	Dhaka	2020-12-01	B.1.1.25 Clade	Clade2	aa:S:P681R
EPI_ISL_1040484	B.1.1.25	Dhaka	2020-12-01	B.1.1.25 Clade	Clade2	aa:S:P681R
EPI_ISL_603238	B.1.1.25	Dhaka	2020-10-01	B.1.1.25 Clade	Clade2	aa:S:P681R
EPI_ISL_735494	B.1.1.25	Chittagong	2020-11-01	B.1.1.25 Clade	Clade2	aa:S:P681R
EPI_ISL_906094	B.1.1.25	Dhaka	2020-12-01	B.1.1.25 Clade	Clade2	aa:S:P681R
EPI_ISL_1072988	B.1.1.25	Dhaka	2020-12-01	B.1.1.25 Clade	Clade2	aa:S:P681R
EPI_ISL_1360442	B.1.1.25	Sylhet	2020-12-01	B.1.1.25 Clade	Clade2	aa:S:P681R
EPI_ISL_1360444	B.1.1.25	Sylhet	2020-12-01	B.1.1.25 Clade	Clade2	aa:S:P681R
EPI_ISL_1360433	B.1.1.25	Sylhet	2020-10-01	B.1.1.25 Clade	Clade2	aa:S:P681R
EPI_ISL_1548059	B.1.1.25	Sylhet	2021-02-01	B.1.1.25 Clade	Clade2	aa:S:P681R
EPI_ISL_1653920	B.1.1.25	Dhaka	2021-02-01	B.1.1.25 Clade	Clade2	aa:S:P681R
EPI_ISL_3071086	B.1.1.25	Dhaka	2021-02-01	B.1.1.25 Clade	Clade2	aa:S:P681R
EPI_ISL_2348651.2	B.1.1.25	Khulna	2021-03-01	B.1.1.25 Clade	Clade2	aa:S:P681R
EPI_ISL_2350167.2	B.1.1	Khulna	2021-04-01	B.1.1.25 Clade	Clade2	aa:S:P681R
EPI_ISL_12628312	B.1.1.25	Rangpur	2021-03-01	B.1.1.25 Clade	Clade2	aa:S:P681R
EPI_ISL_1360414	B.1.1.25	Dhaka	2021-01-01	B.1.1.25 Clade	Clade2	aa:S:P681R
EPI_ISL_2044950	B.1.1.25	Dhaka	2021-03-01	B.1.1.25 Clade	Clade2	aa:S:P681R
EPI_ISL_2467940	B.1.1.25	Dhaka	2021-05-01	B.1.1.25 Clade	Clade2	aa:S:P681R
EPI_ISL_3071085	B.1.1.25	Dhaka	2021-02-01	B.1.1.25 Clade	Clade2	aa:S:P681R
EPI_ISL_3341969	B.1.1.25	Dhaka	2021-01-01	B.1.1.25 Clade	Clade2	aa:S:P681R
EPI_ISL_906116	B.1.1.25	Dhaka	2020-12-01	B.1.1.25 Clade	Clade2	aa:S:P681R
EPI_ISL_1498144	B.1.1.25	Khulna	2020-12-01	B.1.1.25 Clade	Clade2	aa:S:P681R
EPI_ISL_5540133	B.1.1.25	Dhaka	2020-11-01	B.1.1.25 Clade	Clade2	aa:S:P681R
EPI_ISL_943549	B.1.1.25	Dhaka	2021-01-01	B.1.1.25 Clade	Clade2	aa:S:P681R
EPI_ISL_1360435	B.1.1.25	NA	2020-11-01	B.1.1.25 Clade	Clade2	aa:S:P681R
EPI_ISL_959371	B.1.1.25	Dhaka	2021-01-01	B.1.1.25 Clade	Clade2	aa:S:P681R
EPI_ISL_959538	B.1.1.25	Dhaka	2021-01-01	B.1.1.25 Clade	Clade2	aa:S:P681R
EPI_ISL_1299210	B.1.1.25	Dhaka	2020-12-01	B.1.1.25 Clade	Clade2	aa:S:P681R
EPI_ISL_906089	B.1.1.25	Dhaka	2020-12-01	B.1.1.25 Clade	Clade2	aa:S:P681R
EPI_ISL_1542918	B.1.1.25	Sylhet	2021-01-01	B.1.1.25 Clade	Clade2	aa:S:P681R
EPI_ISL_1673415	B.1.1.25	Dhaka	2021-02-01	B.1.1.25 Clade	Clade2	aa:S:P681R
EPI_ISL_1299199	B.1.1.25	Dhaka	2020-11-01	B.1.1.25 Clade	Clade2	aa:S:P681R
EPI_ISL_1299215	B.1.1.25	Dhaka	2020-12-01	B.1.1.25 Clade	Clade2	aa:S:P681R
EPI_ISL_603246	B.1.1.25	Dhaka	2020-10-01	B.1.1.25 Clade	Clade2	aa:S:P681R
EPI_ISL_775213	B.1.1.25	Chittagong	2020-12-01	B.1.1.25 Clade	Clade2	aa:S:P681R
EPI_ISL_890189	B.1.1.25	Dhaka	2020-12-01	B.1.1.25 Clade	Clade2	aa:S:P681R
EPI_ISL_906095	B.1.1.25	Rajshahi	2020-12-01	B.1.1.25 Clade	Clade2	aa:S:P681R
EPI_ISL_906110	B.1.1.25	Dhaka	2020-12-01	B.1.1.25 Clade	Clade2	aa:S:P681R
EPI_ISL_955103	B.1.1.25	Dhaka	2021-01-01	B.1.1.25 Clade	Clade2	aa:S:P681R
EPI_ISL_1360418	B.1.1.25	Dhaka	2020-12-01	B.1.1.25 Clade	Clade2	aa:S:P681R
EPI_ISL_906100	B.1.1.25	Rajshahi	2020-12-01	B.1.1.25 Clade	Clade2	aa:S:P681R
EPI_ISL_906104	B.1.1.25	Chittagong	2020-12-01	B.1.1.25 Clade	Clade2	aa:S:P681R
EPI_ISL_1360452	B.1.1.25	Dhaka	2020-12-01	B.1.1.25 Clade	Clade2	aa:S:P681R
EPI_ISL_3506353	B.1.1	Dhaka	2020-11-01	B.1.1.25 Clade	Clade2	aa:S:P681R
EPI_ISL_1084741	B.1	Dhaka	2020-12-01	B.1.1.25 Clade	Clade2
EPI_ISL_1082450	B.1	Dhaka	2020-12-01	B.1.1.25 Clade	Clade2
EPI_ISL_754109	B.1.1.25	Sylhet	2020-12-01	B.1.1.25 Clade	Clade2
EPI_ISL_1805572	B.1	Sylhet	2021-01-01	B.1.1.25 Clade	Clade2
EPI_ISL_1719908	B.1	Dhaka	2021-03-01	B.1.1.25 Clade	Clade2
EPI_ISL_775214	B.1.1.25	Dhaka	2020-11-01	B.1.1.25 Clade	Clade2
EPI_ISL_890190	B.1.1.25	Dhaka	2020-11-01	B.1.1.25 Clade	Clade2
EPI_ISL_600515	Unassigned	Chittagong	2020-06-01	B.1.1.25 Clade	Clade2
EPI_ISL_600489	Unassigned	Dhaka	2020-07-01	B.1.1.25 Clade	Clade2
EPI_ISL_1563634	B.1	Sylhet	2021-01-01	B.1.1.25 Clade	Clade2
EPI_ISL_600570	Unassigned	Dhaka	2020-05-01	B.1.1.25 Clade	Clade2
EPI_ISL_1299196	B.1.1.25	Dhaka	2020-11-01	B.1.1.25 Clade
EPI_ISL_483647	B.1.1.25	Sylhet	2020-06-01	B.1.1.25 Clade
EPI_ISL_477129	B.1.1.25	NA	2020-05-01	B.1.1.25 Clade
EPI_ISL_7211123	B.1.1.25	Rajshahi	2020-05-01	B.1.1.25 Clade
EPI_ISL_1360434	B.1.1.89	Sylhet	2020-11-01	B.1.1.25 Clade
EPI_ISL_3506343	B.1.1	Dhaka	2020-07-01	B.1.1.25 Clade
EPI_ISL_2692878	B.1.1	Dhaka	2020-09-01	B.1.1.25 Clade
EPI_ISL_514129	B.1.1.25	Chittagong	2020-07-01	B.1.1.25 Clade
EPI_ISL_2692872	B.1.1.25	Dhaka	2020-08-01	B.1.1.25 Clade
EPI_ISL_3071112	B.1.1.25	Dhaka	2021-01-01	B.1.1.25 Clade
EPI_ISL_1273443	B.1.1.25	Dhaka	2020-11-01	B.1.1.25 Clade
EPI_ISL_1599183	B.1.1.25	Barisal	2020-12-01	B.1.1.25 Clade
EPI_ISL_1538415	B.1.1.25	Sylhet	2021-01-01	B.1.1.25 Clade
EPI_ISL_1545269	B.1.1.25	Sylhet	2021-01-01	B.1.1.25 Clade
EPI_ISL_2692876	B.1.1.25	Rangpur	2020-08-01	B.1.1.25 Clade
EPI_ISL_700340	B.1.1.25	NA	2020-08-01	B.1.1.25 Clade
EPI_ISL_2692879	B.1	Dhaka	2020-11-01	B.1.1.25 Clade
EPI_ISL_605898	B.1.1.25	NA	2020-04-01	B.1.1.25 Clade
EPI_ISL_774888	B.1.1.25	Dhaka	2020-04-01	B.1.1.25 Clade
EPI_ISL_2692874	B.1.1.25	Dhaka	2020-07-01	B.1.1.25 Clade
EPI_ISL_775003	B.1.1.25	Dhaka	2020-06-01	B.1.1.25 Clade
EPI_ISL_483643	B.1.1.25	Chittagong	2020-06-01	B.1.1.25 Clade
EPI_ISL_803118	B.1.1.25	Chittagong	2020-06-01	B.1.1.25 Clade
EPI_ISL_1493106	B.1.1.25	Dhaka	2020-05-01	B.1.1.25 Clade
EPI_ISL_1626486	B.1.1.25	Chittagong	2020-07-01	B.1.1.25 Clade
EPI_ISL_464163	B.1.1.25	Dhaka	2020-05-01	B.1.1.25 Clade
EPI_ISL_466630	B.1.1	Dhaka	2020-05-01	B.1.1.25 Clade
EPI_ISL_480421	B.1.1.25	Dhaka	2020-06-01	B.1.1.25 Clade
EPI_ISL_7211255	B.1.1.25	Chittagong	2020-05-01	B.1.1.25 Clade
EPI_ISL_7211275	B.1.1.25	Barisal	2020-06-01	B.1.1.25 Clade
EPI_ISL_7211287	B.1.1.25	Barisal	2020-07-01	B.1.1.25 Clade
EPI_ISL_7217252	B.1.1.25	Dhaka	2020-07-01	B.1.1.25 Clade
EPI_ISL_7217261	B.1.1.25	Dhaka	2020-07-01	B.1.1.25 Clade
EPI_ISL_833181	B.1.1.25	Dhaka	2020-07-01	B.1.1.25 Clade
EPI_ISL_605883	B.1.1.25	NA	2020-04-01	B.1.1.25 Clade
EPI_ISL_774873	B.1.1.25	Dhaka	2020-04-01	B.1.1.25 Clade
EPI_ISL_774991	B.1.1.25	Dhaka	2020-07-01	B.1.1.25 Clade
EPI_ISL_774938	B.1.1.25	Dhaka	2020-06-01	B.1.1.25 Clade
EPI_ISL_774939	B.1.1.25	Dhaka	2020-07-01	B.1.1.25 Clade
EPI_ISL_1752698	B.1.1.25	Dhaka	2020-11-01	B.1.1.25 Clade
EPI_ISL_2361881	B.1.1.25	Dhaka	2020-06-01	B.1.1.25 Clade
EPI_ISL_466686	B.1	Dhaka	2020-05-01	B.1.1.25 Clade
EPI_ISL_498817	B.1.1.25	Sylhet	2020-07-01	B.1.1.25 Clade
EPI_ISL_774934	B.1.1.25	Dhaka	2020-06-01	B.1.1.25 Clade
EPI_ISL_1626499	B.1.1.25	Chittagong	2020-10-01	B.1.1.25 Clade
EPI_ISL_1626500	B.1.1.25	Chittagong	2020-10-01	B.1.1.25 Clade
EPI_ISL_7211129	B.1.1.25	Khulna	2020-08-01	B.1.1.25 Clade
EPI_ISL_475754	B.1.1.25	Dhaka	2020-05-01	B.1.1.25 Clade
EPI_ISL_475761	B.1.1.25	Rangpur	2020-06-01	B.1.1.25 Clade
EPI_ISL_480439	B.1.1.25	Dhaka	2020-06-01	B.1.1.25 Clade
EPI_ISL_605919	B.1.1.25	NA	2020-05-01	B.1.1.25 Clade
EPI_ISL_774909	B.1.1.25	Dhaka	2020-04-01	B.1.1.25 Clade
EPI_ISL_462091	B.1.1.25	Dhaka	2020-05-01	B.1.1.25 Clade
EPI_ISL_746324	B.1.1.25	Khulna	2020-06-01	B.1.1.25 Clade
EPI_ISL_768728	B.1.1.25	Dhaka	2020-06-01	B.1.1.25 Clade
EPI_ISL_1123265	B.1.1.25	Chittagong	2020-10-01	B.1.1.25 Clade
EPI_ISL_483631	B.1.1.25	Rajshahi	2020-06-01	B.1.1.25 Clade
EPI_ISL_483705	B.1.1.25	Sylhet	2020-06-01	B.1.1.25 Clade
EPI_ISL_605914	B.1.1.25	NA	2020-05-01	B.1.1.25 Clade
EPI_ISL_605920	B.1.1.25	NA	2020-05-01	B.1.1.25 Clade
EPI_ISL_774910	B.1.1.25	Dhaka	2020-04-01	B.1.1.25 Clade
EPI_ISL_605922	B.1.1.25	NA	2020-05-01	B.1.1.25 Clade
EPI_ISL_774912	B.1.1.25	Dhaka	2020-04-01	B.1.1.25 Clade
EPI_ISL_774904	B.1.1.25	Dhaka	2020-04-01	B.1.1.25 Clade
EPI_ISL_1626518	B.1.1.25	Chittagong	2020-08-01	B.1.1.25 Clade
EPI_ISL_475169	B.1.1.25	Dhaka	2020-05-01	B.1.1.25 Clade
EPI_ISL_7211188	B.1.1.25	Dhaka	2020-05-01	B.1.1.25 Clade
EPI_ISL_774977	B.1.1.25	Dhaka	2020-06-01	B.1.1.25 Clade
EPI_ISL_7211160	B.1.1.25	Dhaka	2020-07-01	B.1.1.25 Clade
EPI_ISL_7211189	B.1.1.25	Dhaka	2020-05-01	B.1.1.25 Clade
EPI_ISL_1752699	B.1.1.25	Dhaka	2020-10-01	B.1.1.25 Clade
EPI_ISL_7217269	B.1.1.25	Dhaka	2020-07-01	B.1.1.25 Clade
EPI_ISL_7211216	B.1.1.25	Dhaka	2020-05-01	B.1.1.25 Clade
EPI_ISL_603249	B.1.1.25	Dhaka	2020-10-01	B.1.1.25 Clade
EPI_ISL_982841	B.1.1.25	Dhaka	2021-01-01	B.1.1.25 Clade
EPI_ISL_1563633	B.1.1.25	Sylhet	2021-01-01	B.1.1.25 Clade
EPI_ISL_1657081	B.1.1.25	Dhaka	2020-11-01	B.1.1.25 Clade
EPI_ISL_1707077	B.1.1.25	Chittagong	2020-12-01	B.1.1.25 Clade
EPI_ISL_2446006	B.1	Dhaka	2020-10-01	B.1.1.25 Clade
EPI_ISL_605783	B.1.1.25	Khulna	2020-08-01	B.1.1.25 Clade
EPI_ISL_746323	B.1.1.25	Khulna	2020-06-01	B.1.1.25 Clade
EPI_ISL_1805631	B.1.1.25	Sylhet	2021-01-01	B.1.1.25 Clade
EPI_ISL_466650	B.1.1.25	Dhaka	2020-06-01	B.1.1.25 Clade
EPI_ISL_498797	B.1.1.25	Rajshahi	2020-07-01	B.1.1.25 Clade
EPI_ISL_514232	B.1.1.25	Khulna	2020-07-01	B.1.1.25 Clade
EPI_ISL_498811	B.1.1.25	Chittagong	2020-07-01	B.1.1.25 Clade
EPI_ISL_7211106	B.1.1.25	Sylhet	2020-08-01	B.1.1.25 Clade
EPI_ISL_7211186	B.1.1.25	Dhaka	2020-05-01	B.1.1.25 Clade
EPI_ISL_7211228	B.1.1.25	Dhaka	2020-05-01	B.1.1.25 Clade
EPI_ISL_7211229	B.1.1.25	Dhaka	2020-05-01	B.1.1.25 Clade
EPI_ISL_7211251	B.1.1.25	Dhaka	2020-05-01	B.1.1.25 Clade
EPI_ISL_774933	B.1.1.25	Dhaka	2020-07-01	B.1.1.25 Clade
EPI_ISL_774951	B.1.1.25	Dhaka	2020-06-01	B.1.1.25 Clade
EPI_ISL_854998	B.1.1.25	NA	2020-06-01	B.1.1.25 Clade
EPI_ISL_7211185	B.1.1.25	Dhaka	2020-05-01	B.1.1.25 Clade
EPI_ISL_600456	Unassigned	Dhaka	2020-06-01	B.1.1.25 Clade
EPI_ISL_600459	Unassigned	Dhaka	2020-06-01	B.1.1.25 Clade
EPI_ISL_774989	B.1.1.25	Dhaka	2020-07-01	B.1.1.25 Clade
EPI_ISL_477132	B.1.1.25	NA	2020-06-01	B.1.1.25 Clade
EPI_ISL_603221	B.1.1.25	Dhaka	2020-10-01	B.1.1.25 Clade
EPI_ISL_775004	B.1.1.25	Dhaka	2020-07-01	B.1.1.25 Clade
EPI_ISL_775005	B.1.1.25	Dhaka	2020-07-01	B.1.1.25 Clade
EPI_ISL_775006	B.1.1.25	Dhaka	2020-07-01	B.1.1.25 Clade
EPI_ISL_600487	Unassigned	Dhaka	2020-06-01	B.1.1.25 Clade
EPI_ISL_906088	B.1.1.25	Dhaka	2020-12-01	B.1.1.25 Clade
EPI_ISL_906107	B.1.1.25	Dhaka	2020-12-01	B.1.1.25 Clade
EPI_ISL_514233	B.1.1.25	Chittagong	2020-07-01	B.1.1.25 Clade
EPI_ISL_1299195	B.1.1.25	Dhaka	2020-11-01	B.1.1.25 Clade
EPI_ISL_1299198	B.1.1.25	Dhaka	2020-11-01	B.1.1.25 Clade
EPI_ISL_1299203	B.1.1.25	Dhaka	2020-12-01	B.1.1.25 Clade
EPI_ISL_1360429	B.1.1.25	Dhaka	2021-01-01	B.1.1.25 Clade
EPI_ISL_1360443	B.1.1.25	Sylhet	2020-12-01	B.1.1.25 Clade
EPI_ISL_1498147	B.1.1.25	Rangpur	2020-12-01	B.1.1.25 Clade
EPI_ISL_959374	B.1.1.25	Dhaka	2021-01-01	B.1.1.25 Clade
EPI_ISL_983493	B.1.1.25	Dhaka	2021-01-01	B.1.1.25 Clade
EPI_ISL_906082	B.1.1.25	Dhaka	2020-12-01	B.1.1.25 Clade
EPI_ISL_906085	B.1.1.25	Dhaka	2020-12-01	B.1.1.25 Clade
EPI_ISL_1360426	B.1.1.25	Dhaka	2021-02-01	B.1.1.25 Clade
EPI_ISL_1360427	B.1.1.25	Dhaka	2021-02-01	B.1.1.25 Clade
EPI_ISL_1299212	B.1.1.25	Dhaka	2020-12-01	B.1.1.25 Clade
EPI_ISL_1707076	B.1.1.25	Chittagong	2020-11-01	B.1.1.25 Clade
EPI_ISL_1790211	B.1.1.25	Sylhet	2021-01-01	B.1.1.25 Clade
EPI_ISL_735497	B.1.1.25	Chittagong	2020-11-01	B.1.1.25 Clade
EPI_ISL_954752	B.1.1.25	Dhaka	2021-01-01	B.1.1.25 Clade
EPI_ISL_1036240	B.1.1.25	Dhaka	2020-12-01	B.1.1.25 Clade
EPI_ISL_1299205	B.1.1.25	Dhaka	2020-12-01	B.1.1.25 Clade
EPI_ISL_1657083	B.1.1.25	Dhaka	2020-12-01	B.1.1.25 Clade
EPI_ISL_700346	B.1.1.25	NA	2020-09-01	B.1.1.25 Clade
EPI_ISL_1299207	B.1.1.25	Dhaka	2020-12-01	B.1.1.25 Clade
EPI_ISL_735498	B.1.1.25	Chittagong	2020-12-01	B.1.1.25 Clade
EPI_ISL_1657080	B.1.1.25	Dhaka	2020-11-01	B.1.1.25 Clade
EPI_ISL_2446008	B.1.1.25	Khulna	2020-11-01	B.1.1.25 Clade
EPI_ISL_1498133	B.1.1.25	Barisal	2020-12-01	B.1.1.25 Clade
EPI_ISL_964917	B.1.1.25	Dhaka	2021-01-01	B.1.1.25 Clade
EPI_ISL_1469983	B.1.1.25	Barisal	2020-10-01	B.1.1.25 Clade
EPI_ISL_2446003	B.1.1.25	Barisal	2020-10-01	B.1.1.25 Clade
EPI_ISL_1549238	B.1.1.25	Sylhet	2021-01-01	B.1.1.25 Clade
EPI_ISL_1653894	B.1.1.25	Dhaka	2021-02-01	B.1.1.25 Clade
EPI_ISL_1498128	B.1.1.25	Dhaka	2020-12-01	B.1.1.25 Clade
EPI_ISL_1469981	B.1.1.25	Dhaka	2020-10-01	B.1.1.25 Clade
EPI_ISL_906090	B.1.1.25	Dhaka	2020-12-01	B.1.1.25 Clade
EPI_ISL_1123266	B.1.1.25	Chittagong	2020-11-01	B.1.1.25 Clade
EPI_ISL_1469987	B.1.1.25	Sylhet	2020-11-01	B.1.1.25 Clade
EPI_ISL_603222	B.1.1.25	Dhaka	2020-10-01	B.1.1.25 Clade
EPI_ISL_774975	B.1.1.25	Dhaka	2020-07-01	B.1.1.25 Clade
EPI_ISL_774978	B.1.1.25	Dhaka	2020-07-01	B.1.1.25 Clade
EPI_ISL_774980	B.1.1.25	Dhaka	2020-07-01	B.1.1.25 Clade
EPI_ISL_1299201	B.1.1.25	Dhaka	2020-11-01	B.1.1.25 Clade
EPI_ISL_1673334	B.1.1.25	Dhaka	2021-02-01	B.1.1.25 Clade
EPI_ISL_1752697	B.1.1.25	Dhaka	2020-11-01	B.1.1.25 Clade
EPI_ISL_2446005	B.1.1.25	Dhaka	2020-10-01	B.1.1.25 Clade
EPI_ISL_943552	B.1.1.25	Dhaka	2021-01-01	B.1.1.25 Clade
EPI_ISL_943559	B.1.1.25	Dhaka	2021-01-01	B.1.1.25 Clade
EPI_ISL_1036233	B.1.1.25	Dhaka	2020-12-01	B.1.1.25 Clade
EPI_ISL_1299209	B.1.1.25	Dhaka	2020-12-01	B.1.1.25 Clade
EPI_ISL_1469980	B.1.1.25	Dhaka	2020-10-01	B.1.1.25 Clade
EPI_ISL_3071087	B.1.1.25	Dhaka	2021-02-01	B.1.1.25 Clade
EPI_ISL_754176	B.1.1.25	Sylhet	2020-11-01	B.1.1.25 Clade
EPI_ISL_754177	B.1.1.25	Sylhet	2020-11-01	B.1.1.25 Clade
EPI_ISL_775215	B.1.1.25	Dhaka	2020-10-01	B.1.1.25 Clade
EPI_ISL_890191	B.1.1.25	Dhaka	2020-10-01	B.1.1.25 Clade
EPI_ISL_775218	B.1.1.25	Dhaka	2020-12-01	B.1.1.25 Clade
EPI_ISL_890194	B.1.1.25	Dhaka	2020-12-01	B.1.1.25 Clade
EPI_ISL_1036753	B.1.1.25	Dhaka	2021-01-01	B.1.1.25 Clade
EPI_ISL_1040483	B.1.1.25	Dhaka	2021-01-01	B.1.1.25 Clade
EPI_ISL_1133203	B.1.1.25	Chittagong	2020-08-01	B.1.1.25 Clade
EPI_ISL_959475	B.1.1.25	Dhaka	2021-01-01	B.1.1.25 Clade
EPI_ISL_2446011	B.1.1.25	Khulna	2020-11-01	B.1.1.25 Clade
EPI_ISL_1657078	B.1.1.25	Dhaka	2020-11-01	B.1.1.25 Clade
EPI_ISL_2446031	B.1.1.25	Dhaka	2020-10-01	B.1.1.25 Clade
EPI_ISL_700328	B.1.1.25	NA	2020-09-01	B.1.1.25 Clade
EPI_ISL_1714804	B.1	Dhaka	2020-12-01	B.1.1.25 Clade
EPI_ISL_1719905	B.1.1.25	Dhaka	2021-03-01	B.1.1.25 Clade
EPI_ISL_774976	B.1.1.25	Dhaka	2020-12-01	B.1.1.25 Clade
EPI_ISL_890188	B.1.1.25	Dhaka	2020-12-01	B.1.1.25 Clade
EPI_ISL_1720317	B.1.1.25	Dhaka	2020-12-01	B.1.1.25 Clade
EPI_ISL_2692869	B.1.1.25	Dhaka	2020-09-01	B.1.1.25 Clade
EPI_ISL_1123295	B.1.1.25	Chittagong	2020-08-01	B.1.1.25 Clade
EPI_ISL_1123296	B.1.1.25	Chittagong	2020-08-01	B.1.1.25 Clade
EPI_ISL_1040485	B.1.1.25	Dhaka	2020-12-01	B.1.1.25 Clade
EPI_ISL_1081838	B.1.1.25	Dhaka	2021-01-01	B.1.1.25 Clade
EPI_ISL_1123290	D.5	Chittagong	2020-12-01	B.1.1.25 Clade
EPI_ISL_1626519	B.1.1.25	Chittagong	2020-09-01	B.1.1.25 Clade
EPI_ISL_504181	B.1.1.25	Mymensingh	2020-05-01	B.1.1.25 Clade
EPI_ISL_774949	B.1.1.25	Dhaka	2020-06-01	B.1.1.25 Clade
EPI_ISL_854996	B.1.1.25	NA	2020-06-01	B.1.1.25 Clade
EPI_ISL_774982	B.1.1.25	Dhaka	2020-07-01	B.1.1.25 Clade
EPI_ISL_1752696	B.1.1.25	Dhaka	2020-11-01	B.1.1.25 Clade
EPI_ISL_600466	Unassigned	Dhaka	2020-07-01	B.1.1.25 Clade
EPI_ISL_906101	B.1.1.25	Chittagong	2020-07-01	B.1.1.25 Clade
EPI_ISL_475756	B.1.1.25	Rangpur	2020-06-01	B.1.1.25 Clade
EPI_ISL_475760	B.1.1.25	Dhaka	2020-05-01	B.1.1.25 Clade
EPI_ISL_700337	B.1.1.25	NA	2020-08-01	B.1.1.25 Clade
EPI_ISL_774936	B.1.1.25	Dhaka	2020-06-01	B.1.1.25 Clade
EPI_ISL_774948	B.1.1.25	Dhaka	2020-06-01	B.1.1.25 Clade
EPI_ISL_854995	B.1.1.25	NA	2020-06-01	B.1.1.25 Clade
EPI_ISL_600519	Unassigned	Chittagong	2020-06-01	B.1.1.25 Clade
EPI_ISL_1084761	Unassigned	Dhaka	2020-12-01	B.1.1.25 Clade
EPI_ISL_600546	B.1.1.25	Barisal	2020-05-01	B.1.1.25 Clade
EPI_ISL_2692870	B.1.1.25	Mymensingh	2020-08-01	B.1.1.25 Clade
EPI_ISL_7211222	B.1.1.25	Dhaka	2020-05-01	B.1.1.25 Clade
EPI_ISL_7211247	B.1.1.25	Dhaka	2020-05-01	B.1.1.25 Clade
EPI_ISL_2692865	B.1.1.25	Dhaka	2020-08-01	B.1.1.25 Clade
EPI_ISL_7211278	B.1.1.25	Barisal	2020-06-01	B.1.1.25 Clade
EPI_ISL_1707071	B.1.1.25	Chittagong	2020-09-01	B.1.1.25 Clade
EPI_ISL_1123294	B.1.1.25	Chittagong	2020-08-01	B.1.1.25 Clade
EPI_ISL_498801	B.1.1.25	Rajshahi	2020-07-01	B.1.1.25 Clade
EPI_ISL_483641	B.1.1.25	Chittagong	2020-06-01	B.1.1.25 Clade
EPI_ISL_487394	B.1.1.25	Barisal	2020-07-01	B.1.1.25 Clade
EPI_ISL_498788	B.1.1.25	Mymensingh	2020-05-01	B.1.1.25 Clade
EPI_ISL_498789	B.1.1.25	Mymensingh	2020-05-01	B.1.1.25 Clade
EPI_ISL_462096	B.1.1.25	Dhaka	2020-05-01	B.1.1.25 Clade
EPI_ISL_483627	B.1.1.25	Rajshahi	2020-06-01	B.1.1.25 Clade
EPI_ISL_483632	B.1.1.25	Chittagong	2020-06-01	B.1.1.25 Clade
EPI_ISL_483635	B.1.1.25	Chittagong	2020-06-01	B.1.1.25 Clade
EPI_ISL_483646	B.1.1.25	Sylhet	2020-06-01	B.1.1.25 Clade
EPI_ISL_483687	B.1.1.25	Chittagong	2020-06-01	B.1.1.25 Clade
EPI_ISL_483689	B.1.1.25	Chittagong	2020-06-01	B.1.1.25 Clade
EPI_ISL_600449	Unassigned	Dhaka	2020-06-01	B.1.1.25 Clade
EPI_ISL_483692	B.1.1.25	Sylhet	2020-06-01	B.1.1.25 Clade
EPI_ISL_774996	B.1.1.25	Dhaka	2020-06-01	B.1.1.25 Clade
EPI_ISL_1626492	B.1.1.25	Chittagong	2020-07-01	B.1.1.25 Clade
EPI_ISL_483624	B.1.1.25	Rajshahi	2020-06-01	B.1.1.25 Clade
EPI_ISL_490109	B.1.1.25	Khulna	2020-07-01	B.1.1.25 Clade
EPI_ISL_490113	B.1.1.25	Khulna	2020-07-01	B.1.1.25 Clade
EPI_ISL_775014	B.1.1.25	Dhaka	2020-07-01	B.1.1.25 Clade
EPI_ISL_803850	B.1.1.25	Dhaka	2020-06-01	B.1.1.25 Clade
EPI_ISL_7211193	B.1.1	Dhaka	2020-05-01	B.1.1.25 Clade
EPI_ISL_7211215	B.1.1	Dhaka	2020-05-01	B.1.1.25 Clade
EPI_ISL_466645	B.1.1.25	Dhaka	2020-06-01	B.1.1.25 Clade
EPI_ISL_7211112	B.1.1.25	Rangpur	2020-08-01	B.1.1.25 Clade
EPI_ISL_700334	B.1.1.25	NA	2020-08-01	B.1.1.25 Clade
EPI_ISL_774947	B.1.1.25	Dhaka	2020-07-01	B.1.1.25 Clade
EPI_ISL_854994	B.1.1.25	NA	2020-06-01	B.1.1.25 Clade
EPI_ISL_1547371	B.1	Sylhet	2021-01-01	B.1.1.25 Clade
EPI_ISL_480426	B.1.1.25	Dhaka	2020-06-01	B.1.1.25 Clade
EPI_ISL_498253	B.1.1.25	Khulna	2020-07-01	B.1.1.25 Clade
EPI_ISL_700338	B.1.1.25	NA	2020-08-01	B.1.1.25 Clade
EPI_ISL_475238	B.1.1.25	Rangpur	2020-06-01	B.1.1.25 Clade
EPI_ISL_803870	B.1.1.25	Chittagong	2020-07-01	B.1.1.25 Clade
EPI_ISL_600473	B.1.1.25	Dhaka	2020-07-01	B.1.1.25 Clade
EPI_ISL_1498148	B.1.1.25	Khulna	2020-12-01	B.1.1.25 Clade
EPI_ISL_603242	B.1.1.25	Dhaka	2020-10-01	B.1.1.25 Clade
EPI_ISL_3506345	Unassigned	Dhaka	2020-09-01	B.1.1.25 Clade
EPI_ISL_514442	B.1	Chittagong	2020-07-01	B.1.1.25 Clade
EPI_ISL_906097	B.1.1.25	Rangpur	2020-12-01	B.1.1.25 Clade
EPI_ISL_906108	B.1.1.25	Rangpur	2020-12-01	B.1.1.25 Clade
EPI_ISL_906113	B.1.1.25	Rangpur	2020-12-01	B.1.1.25 Clade
EPI_ISL_983001	B.1.1.25	Dhaka	2021-01-01	B.1.1.25 Clade
EPI_ISL_983500	B.1.1.25	Dhaka	2021-01-01	B.1.1.25 Clade
EPI_ISL_483634	B.1.1.25	Chittagong	2020-06-01	B.1.1.25 Clade
EPI_ISL_483688	B.1.1.25	Chittagong	2020-06-01	B.1.1.25 Clade
EPI_ISL_483693	B.1.1.25	Rajshahi	2020-06-01	B.1.1.25 Clade
EPI_ISL_775008	B.1.1.25	Dhaka	2020-06-01	B.1.1.25 Clade
EPI_ISL_468072	B.1.1.25	Dhaka	2020-04-01	B.1.1.25 Clade
EPI_ISL_700333	B.1.1.25	NA	2020-08-01	B.1.1.25 Clade
EPI_ISL_774921	B.1.1.25	Dhaka	2020-07-01	B.1.1.25 Clade
EPI_ISL_774929	B.1.1.25	Dhaka	2020-07-01	B.1.1.25 Clade
EPI_ISL_774931	B.1.1.25	Dhaka	2020-07-01	B.1.1.25 Clade
EPI_ISL_854978	B.1.1.25	NA	2020-06-01	B.1.1.25 Clade
EPI_ISL_854993	B.1.1.25	NA	2020-06-01	B.1.1.25 Clade
EPI_ISL_498933	B.1.1.25	Mymensingh	2020-05-01	B.1.1.25 Clade
EPI_ISL_605885	B.1.1.25	NA	2020-04-01	B.1.1.25 Clade
EPI_ISL_774875	B.1.1.25	Dhaka	2020-04-01	B.1.1.25 Clade
EPI_ISL_466626	B.1.1.25	Dhaka	2020-05-01	B.1.1.25 Clade
EPI_ISL_466628	B.1.1.25	Dhaka	2020-06-01	B.1.1.25 Clade
EPI_ISL_487383	B.1.1.25	Barisal	2020-07-01	B.1.1.25 Clade
EPI_ISL_490164	B.1.1.25	Khulna	2020-07-01	B.1.1.25 Clade
EPI_ISL_475167	B.1.1.25	Rangpur	2020-06-01	B.1.1.25 Clade
EPI_ISL_480450	B.1.1.25	Rajshahi	2020-06-01	B.1.1.25 Clade
EPI_ISL_483623	B.1.1.25	Rajshahi	2020-06-01	B.1.1.25 Clade
EPI_ISL_1626490	B.1.1.25	Chittagong	2020-09-01	B.1.1.25 Clade
EPI_ISL_774971	B.1.1.25	Dhaka	2020-07-01	B.1.1.25 Clade
EPI_ISL_2446004	B.1.1.25	Dhaka	2020-08-01	B.1.1.25 Clade
EPI_ISL_475571	B.1	Khulna	2020-06-01	B.1.1.25 Clade
EPI_ISL_7211109	B.1	Sylhet	2020-08-01	B.1.1.25 Clade
EPI_ISL_7211133	B.1.1.25	Khulna	2020-06-01	B.1.1.25 Clade
EPI_ISL_1626498	B.1.1.25	Chittagong	2020-07-01	B.1.1.25 Clade
EPI_ISL_2692864	B.1.1.409	Chittagong	2020-07-01	B.1.1.25 Clade
EPI_ISL_462097	B.1.1.25	Dhaka	2020-05-01	B.1.1.25 Clade
EPI_ISL_480449	B.1.1.25	Rajshahi	2020-06-01	B.1.1.25 Clade
EPI_ISL_774915	B.1.1.25	Dhaka	2020-07-01	B.1.1.25 Clade
EPI_ISL_854980	B.1.1.25	NA	2020-06-01	B.1.1.25 Clade
EPI_ISL_775007	B.1.1.25	Dhaka	2020-06-01	B.1.1.25 Clade
EPI_ISL_462090	B.1.1.25	Dhaka	2020-05-01	B.1.1.25 Clade
EPI_ISL_7211142	B.1.1.25	Dhaka	2020-05-01	B.1.1.25 Clade
EPI_ISL_774935	B.1.1.25	Dhaka	2020-07-01	B.1.1.25 Clade
EPI_ISL_774937	B.1.1.25	Dhaka	2020-07-01	B.1.1.25 Clade
EPI_ISL_625470	B.1.1.25	NA	2020-07-01	B.1.1.25 Clade
EPI_ISL_768730	B.1.1.25	Mymensingh	2020-06-01	B.1.1.25 Clade
EPI_ISL_7211218	B.1.1.25	Dhaka	2020-07-01	B.1.1.25 Clade
EPI_ISL_774981	B.1.1.25	Dhaka	2020-07-01	B.1.1.25 Clade
EPI_ISL_498800	B.1.1.25	Rajshahi	2020-07-01	B.1.1.25 Clade
EPI_ISL_514231	B.1.1.25	Khulna	2020-07-01	B.1.1.25 Clade
EPI_ISL_1360436	B.1.1.25	Sylhet	2020-11-01	B.1.1.25 Clade
EPI_ISL_2692871	B.1.1.25	Chittagong	2020-08-01	B.1.1.25 Clade
EPI_ISL_450839	B.1.1.25	Dhaka	2020-05-01	B.1.1.25 Clade
EPI_ISL_462094	B.1.1.25	Dhaka	2020-05-01	B.1.1.25 Clade
EPI_ISL_469297	B.1.1.25	Rangpur	2020-05-01	B.1.1.25 Clade
EPI_ISL_469299	B.1.1.25	Rangpur	2020-05-01	B.1.1.25 Clade
EPI_ISL_469300	B.1.1.25	Rangpur	2020-06-01	B.1.1.25 Clade
EPI_ISL_475172	B.1.1.25	Rangpur	2020-06-01	B.1.1.25 Clade
EPI_ISL_487367	B.1.1.25	Barisal	2020-07-01	B.1.1.25 Clade
EPI_ISL_498228	B.1.1.25	Rajshahi	2020-06-01	B.1.1.25 Clade
EPI_ISL_498417	B.1.1.25	Chittagong	2020-07-01	B.1.1.25 Clade
EPI_ISL_498804	B.1.1.25	Rajshahi	2020-07-01	B.1.1.25 Clade
EPI_ISL_498806	B.1.1.25	Khulna	2020-07-01	B.1.1.25 Clade
EPI_ISL_600527	Unassigned	Barisal	2020-07-01	B.1.1.25 Clade
EPI_ISL_605882	B.1.1.25	NA	2020-04-01	B.1.1.25 Clade
EPI_ISL_774872	B.1.1.25	Dhaka	2020-04-01	B.1.1.25 Clade
EPI_ISL_625457	B.1.1.25	NA	2020-06-01	B.1.1.25 Clade
EPI_ISL_7211125	B.1.1.25	Khulna	2020-06-01	B.1.1.25 Clade
EPI_ISL_7211137	B.1.1.25	Khulna	2020-06-01	B.1.1.25 Clade
EPI_ISL_7211156	B.1.1.25	Dhaka	2020-06-01	B.1.1.25 Clade
EPI_ISL_7211254	B.1	Chittagong	2020-05-01	B.1.1.25 Clade
EPI_ISL_7211276	B.1.1.25	Barisal	2020-07-01	B.1.1.25 Clade
EPI_ISL_774914	B.1.1.25	Dhaka	2020-07-01	B.1.1.25 Clade
EPI_ISL_854979	B.1.1.25	NA	2020-06-01	B.1.1.25 Clade
EPI_ISL_774930	B.1.1.25	Dhaka	2020-07-01	B.1.1.25 Clade
EPI_ISL_854977	B.1.1.25	NA	2020-06-01	B.1.1.25 Clade
EPI_ISL_774984	B.1.1.25	Dhaka	2020-06-01	B.1.1.25 Clade
EPI_ISL_774985	B.1.1.25	Dhaka	2020-07-01	B.1.1.25 Clade
EPI_ISL_774986	B.1.1.25	Dhaka	2020-07-01	B.1.1.25 Clade
EPI_ISL_775010	B.1.1.25	Dhaka	2020-07-01	B.1.1.25 Clade
EPI_ISL_7211180	B.1.1.25	Dhaka	2020-08-01	B.1.1.25 Clade
EPI_ISL_466687	B.1.1	Chittagong	2020-05-01	B.1.1.25 Clade
EPI_ISL_850180	B.1.1	Chittagong	2020-05-01	B.1.1.25 Clade
EPI_ISL_774946	B.1.1	Dhaka	2020-07-01	B.1.1.25 Clade
EPI_ISL_2692875	B.1.1.25	Dhaka	2020-07-01	B.1.1.25 Clade
EPI_ISL_498814	B.1.1.25	Chittagong	2020-07-01	B.1.1.25 Clade
EPI_ISL_464164	B.1.1.25	Chittagong	2020-05-01	B.1.1.25 Clade
EPI_ISL_1493069	B.1.1.25	Dhaka	2020-07-01	B.1.1.25 Clade
EPI_ISL_498796	B.1.1.25	Mymensingh	2020-06-01	B.1.1.25 Clade
EPI_ISL_504182	B.1.1.25	Mymensingh	2020-06-01	B.1.1.25 Clade
EPI_ISL_498892	B.1.1.25	Sylhet	2020-07-01	B.1.1.25 Clade
EPI_ISL_1360422	C.36	Dhaka	2021-01-01	B.1.1.25 Clade
EPI_ISL_775217	B.1.1.25	Dhaka	2020-09-01	B.1.1.25 Clade
EPI_ISL_890193	B.1.1.25	Dhaka	2020-09-01	B.1.1.25 Clade
EPI_ISL_514130	B.1.1.25	Chittagong	2020-07-01	B.1.1.25 Clade
EPI_ISL_775216	B.1.1.25	Dhaka	2020-10-01	B.1.1.25 Clade
EPI_ISL_890192	B.1.1.25	Dhaka	2020-10-01	B.1.1.25 Clade
EPI_ISL_735502	B.1.1.25	Chittagong	2020-08-01	B.1.1.25 Clade
EPI_ISL_600480	B.1.1.25	Dhaka	2020-06-01	B.1.1.25 Clade
EPI_ISL_600538	B.1.1.25	Barisal	2020-05-01	B.1.1.25 Clade
EPI_ISL_768742	B.1.1.25	Dhaka	2020-08-01	B.1.1.25 Clade
EPI_ISL_462093	B.1.1.25	Dhaka	2020-05-01	B.1.1.25 Clade
EPI_ISL_7211236	B.1.1.25	Dhaka	2020-05-01	B.1.1.25 Clade
EPI_ISL_483622	B.1.1.25	Rajshahi	2020-06-01	B.1.1.25 Clade
EPI_ISL_7211268	B.1.1.25	Chittagong	2020-08-01	B.1.1.25 Clade
EPI_ISL_483644	B.1.1.25	Chittagong	2020-06-01	B.1.1.25 Clade
EPI_ISL_498550	B.1.1.25	Sylhet	2020-07-01	B.1.1.25 Clade
EPI_ISL_483629	B.1.1.25	Rajshahi	2020-06-01	B.1.1.25 Clade
EPI_ISL_775011	B.1.1.25	Dhaka	2020-06-01	B.1.1.25 Clade
EPI_ISL_1626483	B.1.1.25	Chittagong	2020-07-01	B.1.1.25 Clade
EPI_ISL_1626505	B.1.1.25	Chittagong	2020-07-01	B.1.1.25 Clade
EPI_ISL_1626506	B.1.1.25	Chittagong	2020-07-01	B.1.1.25 Clade
EPI_ISL_1626507	B.1.1.25	Chittagong	2020-07-01	B.1.1.25 Clade
EPI_ISL_498802	B.1.1.25	Rajshahi	2020-07-01	B.1.1.25 Clade
EPI_ISL_774916	B.1.1.25	Dhaka	2020-07-01	B.1.1.25 Clade
EPI_ISL_854981	B.1.1.25	NA	2020-06-01	B.1.1.25 Clade
EPI_ISL_774973	B.1.1.25	Dhaka	2020-07-01	B.1.1.25 Clade
EPI_ISL_774974	B.1.1.25	Dhaka	2020-07-01	B.1.1.25 Clade
EPI_ISL_483626	B.1.1.25	Rajshahi	2020-06-01	B.1.1.25 Clade
EPI_ISL_7211280	B.1.1	Barisal	2020-06-01	B.1.1.25 Clade
EPI_ISL_7211281	B.1.1.25	Barisal	2020-06-01	B.1.1.25 Clade
EPI_ISL_514250	B.1.1.25	Dhaka	2020-07-01	B.1.1.25 Clade
EPI_ISL_7211288	B.1.1.25	Barisal	2020-07-01	B.1.1.25 Clade
EPI_ISL_775013	B.1.1.25	Dhaka	2020-07-01	B.1.1.25 Clade
EPI_ISL_487396	B.1.1.25	Barisal	2020-07-01	B.1.1.25 Clade
EPI_ISL_490144	B.1.1.25	Khulna	2020-07-01	B.1.1.25 Clade
EPI_ISL_490167	B.1.1.25	Khulna	2020-07-01	B.1.1.25 Clade
EPI_ISL_774925	B.1.1.25	Dhaka	2020-07-01	B.1.1.25 Clade
EPI_ISL_854989	B.1.1.25	NA	2020-06-01	B.1.1.25 Clade
EPI_ISL_498809	B.1.1.25	Chittagong	2020-07-01	B.1.1.25 Clade
EPI_ISL_768741	B.1.1.25	NA	2020-07-01	B.1.1.25 Clade
EPI_ISL_833177	B.1.1	Rajshahi	2020-07-01	B.1.1.25 Clade
EPI_ISL_498272	B.1.1.25	Chittagong	2020-07-01	B.1.1.25 Clade
EPI_ISL_603250	B.1.1.25	Dhaka	2020-10-01	B.1.1.25 Clade
EPI_ISL_774958	B.1.1.25	Dhaka	2020-06-01	B.1.1.25 Clade
EPI_ISL_855005	B.1.1.25	NA	2020-06-01	B.1.1.25 Clade
EPI_ISL_3506339	B.1.1.25	Dhaka	2020-08-01	B.1.1.25 Clade
EPI_ISL_455459	B.1.1.25	Dhaka	2020-05-01	B.1.1.25 Clade
EPI_ISL_477138	B.1.1.25	NA	2020-06-01	B.1.1.25 Clade
EPI_ISL_625467	B.1.1.25	NA	2020-06-01	B.1.1.25 Clade
EPI_ISL_768733	B.1.1.25	Chittagong	2020-06-01	B.1.1.25 Clade
EPI_ISL_514252	B.1.1.25	Chittagong	2020-07-01	B.1.1.25 Clade
EPI_ISL_700329	B.1.1.25	NA	2020-08-01	B.1.1.25 Clade
EPI_ISL_466694	B.1.1.25	Dhaka	2020-06-01	B.1.1.25 Clade
EPI_ISL_487372	B.1.1.25	Barisal	2020-07-01	B.1.1.25 Clade
EPI_ISL_1626487	B.1.1.25	Chittagong	2020-07-01	B.1.1.25 Clade
EPI_ISL_1493103	B.1.1.25	Dhaka	2020-05-01	B.1.1.25 Clade
EPI_ISL_468073	B.1.1.25	Dhaka	2020-05-01	B.1.1.25 Clade
EPI_ISL_475170	B.1.1.25	Dhaka	2020-05-01	B.1.1.25 Clade
EPI_ISL_475759	B.1.1.25	Rangpur	2020-06-01	B.1.1.25 Clade
EPI_ISL_487371	B.1.1.25	Barisal	2020-07-01	B.1.1.25 Clade
EPI_ISL_490114	B.1.1.25	Khulna	2020-07-01	B.1.1.25 Clade
EPI_ISL_490165	B.1.1.25	Khulna	2020-07-01	B.1.1.25 Clade
EPI_ISL_774957	B.1.1.25	Dhaka	2020-06-01	B.1.1.25 Clade
EPI_ISL_855004	B.1.1.25	NA	2020-06-01	B.1.1.25 Clade
EPI_ISL_466649	B.1.1.25	Dhaka	2020-06-01	B.1.1.25 Clade
EPI_ISL_605917	B.1.1	NA	2020-05-01	B.1.1.25 Clade
EPI_ISL_774907	B.1.1	Dhaka	2020-04-01	B.1.1.25 Clade
EPI_ISL_7211265	B.1.1.25	Chittagong	2020-05-01	B.1.1.25 Clade
EPI_ISL_483695	B.1.1.59	Chittagong	2020-06-01	B.1.1.25 Clade
EPI_ISL_498254	B.1.1.25	Khulna	2020-07-01	B.1.1.25 Clade
EPI_ISL_503958	B.1.1.25	Khulna	2020-07-01	B.1.1.25 Clade
EPI_ISL_480446	B.1.1	Rajshahi	2020-06-01	B.1.1.25 Clade
EPI_ISL_498783	B.1.1	Sylhet	2020-05-01	B.1.1.25 Clade
EPI_ISL_504178	B.1.1.25	Sylhet	2020-07-01	B.1.1.25 Clade
EPI_ISL_625476	B.1.1.25	NA	2020-07-01	B.1.1.25 Clade
EPI_ISL_625477	B.1.1.25	NA	2020-07-01	B.1.1.25 Clade
EPI_ISL_7211252	B.1.1	Dhaka	2020-08-01	B.1.1.25 Clade
EPI_ISL_7211253	B.1.1.25	Dhaka	2020-08-01	B.1.1.25 Clade
EPI_ISL_514241	B.1.1.25	Chittagong	2020-07-01	B.1.1.25 Clade
EPI_ISL_774917	B.1.1.25	Dhaka	2020-07-01	B.1.1.25 Clade
EPI_ISL_854982	B.1.1.25	NA	2020-06-01	B.1.1.25 Clade
EPI_ISL_11811649	B.1.1.25	Dhaka	2020-07-01	B.1.1.25 Clade
EPI_ISL_1626510	B.1.1.25	Chittagong	2020-08-01	B.1.1.25 Clade
EPI_ISL_1626512	B.1.1.25	Chittagong	2020-08-01	B.1.1.25 Clade
EPI_ISL_482486	B.1.1.25	Rajshahi	2020-06-01	B.1.1.25 Clade
EPI_ISL_482489	B.1.1.25	Dhaka	2020-06-01	B.1.1.25 Clade
EPI_ISL_480444	B.1.1.25	Rajshahi	2020-06-01	B.1.1.25 Clade
EPI_ISL_2692873	B.1.1.25	Chittagong	2020-11-01	B.1.1.25 Clade
EPI_ISL_906084	B.1.1.25	Chittagong	2020-12-01	B.1.1.25 Clade
EPI_ISL_906115	B.1.1.25	Chittagong	2020-12-01	B.1.1.25 Clade
EPI_ISL_477127	B.1.1.25	NA	2020-05-01	B.1.1.25 Clade
EPI_ISL_487392	B.1.1.25	Barisal	2020-07-01	B.1.1.25 Clade
EPI_ISL_512774	B.1.1.25	Khulna	2020-07-01	B.1.1.25 Clade
EPI_ISL_477131	B.1.1.25	NA	2020-05-01	B.1.1.25 Clade
EPI_ISL_480443	B.1.1.25	Rajshahi	2020-06-01	B.1.1.25 Clade
EPI_ISL_482488	B.1.1.25	Rajshahi	2020-06-01	B.1.1.25 Clade
EPI_ISL_483628	B.1.1.25	Rajshahi	2020-06-01	B.1.1.25 Clade
EPI_ISL_625461	B.1.1.25	NA	2020-05-01	B.1.1.25 Clade
EPI_ISL_774959	B.1.1.25	Dhaka	2020-06-01	B.1.1.25 Clade
EPI_ISL_855006	B.1.1.25	NA	2020-06-01	B.1.1.25 Clade
EPI_ISL_600500	B.1.1.25	Chittagong	2020-07-01	B.1.1.25 Clade
EPI_ISL_600512	B.1.1.25	Chittagong	2020-06-01	B.1.1.25 Clade
EPI_ISL_600517	Unassigned	Chittagong	2020-06-01	B.1.1.25 Clade
EPI_ISL_447904	B.1.1.25	NA	2020-05-01	B.1.1.25 Clade
EPI_ISL_7211141	B.1.1.25	Dhaka	2020-05-01	B.1.1.25 Clade
EPI_ISL_775000	B.1.1.25	Dhaka	2020-07-01	B.1.1.25 Clade
EPI_ISL_7211117	B.1	Rajshahi	2020-06-01	B.1.1.25 Clade
EPI_ISL_7211118	B.1.1.25	Rajshahi	2020-06-01	B.1.1.25 Clade
EPI_ISL_498549	B.1.1.25	Rangpur	2020-07-01	B.1.1.25 Clade
EPI_ISL_498808	B.1.1.25	Khulna	2020-07-01	B.1.1.25 Clade
EPI_ISL_1626523	B.1.1.25	Chittagong	2020-10-01	B.1.1.25 Clade
EPI_ISL_514580	B.1.1.25	Chittagong	2020-07-01	B.1.1.25 Clade
EPI_ISL_774918	B.1.1.25	Dhaka	2020-07-01	B.1.1.25 Clade
EPI_ISL_854983	B.1.1.25	NA	2020-06-01	B.1.1.25 Clade
EPI_ISL_774966	B.1.1.25	Dhaka	2020-07-01	B.1.1.25 Clade
EPI_ISL_855013	B.1.1.25	NA	2020-06-01	B.1.1.25 Clade
EPI_ISL_1743263	B.1.1.25	Dhaka	2021-02-01	B.1.1.25 Clade
EPI_ISL_4297809	Unassigned	Dhaka	2021-02-01	B.1.1.25 Clade
EPI_ISL_1469973	B.1.1.25	Chittagong	2021-03-01	B.1.1.25 Clade
EPI_ISL_959309	B.1.1.25	Dhaka	2021-01-01	B.1.1.25 Clade
EPI_ISL_462095	B.1.1.25	Dhaka	2020-05-01	B.1.1.25 Clade
EPI_ISL_803121	B.1.1.25	Rajshahi	2020-06-01	B.1.1.25 Clade
EPI_ISL_803853	B.1.1.25	Rajshahi	2020-06-01	B.1.1.25 Clade
EPI_ISL_1752692	B.1.1.25	Khulna	2021-02-01	B.1.1.25 Clade
EPI_ISL_700347	B.1.1.25	NA	2020-09-01	B.1.1.25 Clade
EPI_ISL_1034794	B.1.1.25	Dhaka	2020-12-01	B.1.1.25 Clade
EPI_ISL_464161	B.1.1.25	Dhaka	2020-06-01	B.1.1.25 Clade
EPI_ISL_477136	B.1.1.25	NA	2020-06-01	B.1.1.25 Clade
EPI_ISL_600441	Unassigned	Dhaka	2020-04-01	B.1.1.25 Clade
EPI_ISL_603247	B.1.1.25	Dhaka	2020-10-01	B.1.1.25 Clade
EPI_ISL_700339	B.1.1.25	NA	2020-08-01	B.1.1.25 Clade
EPI_ISL_475165	B.1.1.25	Rangpur	2020-06-01	B.1.1.25 Clade
EPI_ISL_700332	B.1.1.25	NA	2020-09-01	B.1.1.25 Clade
EPI_ISL_462092	B.1.1.25	Dhaka	2020-05-01	B.1.1.25 Clade
EPI_ISL_603241	B.1.1.25	Dhaka	2020-10-01	B.1.1.25 Clade
EPI_ISL_1599187	B.1.1.25	Dhaka	2020-12-01	B.1.1.25 Clade
EPI_ISL_514613	B.1.1.25	Chittagong	2020-07-01	B.1.1.25 Clade
EPI_ISL_7211167	B.1.1.25	Dhaka	2020-07-01	B.1.1.25 Clade
EPI_ISL_7211230	B.1.1.25	Dhaka	2020-08-01	B.1.1.25 Clade
EPI_ISL_1752708	Unassigned	Dhaka	2020-07-01	B.1.1.25 Clade
EPI_ISL_480425	B.1.1.25	Dhaka	2020-06-01	B.1.1.25 Clade
EPI_ISL_700345	B.1.1.25	NA	2020-09-01	B.1.1.25 Clade
EPI_ISL_7211269	B.1.1.25	Barisal	2020-06-01	B.1.1.25 Clade
EPI_ISL_603225	B.1.1.25	Dhaka	2020-07-01	B.1.1.25 Clade
EPI_ISL_625473	B.1.1.25	NA	2020-07-01	B.1.1.25 Clade
EPI_ISL_774988	B.1.1.25	Dhaka	2020-06-01	B.1.1.25 Clade
EPI_ISL_1626484	B.1.1.25	Chittagong	2020-07-01	B.1.1.25 Clade
EPI_ISL_7211148	B.1.1.25	Dhaka	2020-05-01	B.1.1.25 Clade
EPI_ISL_7211166	B.1.1.25	Dhaka	2020-04-01	B.1.1.25 Clade
EPI_ISL_7211152	B.1.1.25	Dhaka	2020-05-01	B.1.1.25 Clade
EPI_ISL_1493108	B.1.1.25	Dhaka	2020-05-01	B.1.1.25 Clade
EPI_ISL_803852	B.1.1	Dhaka	2020-06-01	B.1.1.25 Clade
EPI_ISL_803867	B.1.1.25	Chittagong	2020-06-01	B.1.1.25 Clade
EPI_ISL_487382	B.1.1.25	Barisal	2020-07-01	B.1.1.25 Clade
EPI_ISL_774968	B.1.1.25	Dhaka	2020-06-01	B.1.1.25 Clade
EPI_ISL_475083	B.1.1.25	Rangpur	2020-06-01	B.1.1.25 Clade
EPI_ISL_480418	B.1.1.25	Dhaka	2020-06-01	B.1.1.25 Clade
EPI_ISL_487395	B.1.1.25	Barisal	2020-07-01	B.1.1.25 Clade
EPI_ISL_7211213	B.1.1.25	Dhaka	2020-05-01	B.1.1.25 Clade
EPI_ISL_480416	B.1.1.25	Dhaka	2020-06-01	B.1.1.25 Clade
EPI_ISL_625472	B.1.1.25	NA	2020-08-01	B.1.1.25 Clade
EPI_ISL_7211122	B.1.1.25	Rajshahi	2020-07-01	B.1.1.25 Clade
EPI_ISL_7211181	B.1.1.25	Dhaka	2020-08-01	B.1.1.25 Clade
EPI_ISL_735495	B.1.1.25	Chittagong	2020-11-01	B.1.1.25 Clade
EPI_ISL_514244	B.1.1.25	Chittagong	2020-07-01	B.1.1.25 Clade
EPI_ISL_700343	B.1.1.25	NA	2020-09-01	B.1.1.25 Clade
EPI_ISL_7211155	B.1.1.25	Dhaka	2020-05-01	B.1.1.25 Clade
EPI_ISL_7211256	B.1.1.25	Chittagong	2020-05-01	B.1.1.25 Clade
EPI_ISL_774923	B.1.1.25	Dhaka	2020-07-01	B.1.1.25 Clade
EPI_ISL_774926	B.1.1.25	Dhaka	2020-07-01	B.1.1.25 Clade
EPI_ISL_854987	B.1.1.25	NA	2020-06-01	B.1.1.25 Clade
EPI_ISL_854990	B.1.1.25	NA	2020-06-01	B.1.1.25 Clade
EPI_ISL_475758	B.1.1.25	Rangpur	2020-06-01	B.1.1.25 Clade
EPI_ISL_7211130	B.1.1.25	Khulna	2020-08-01	B.1.1.25 Clade
EPI_ISL_7211151	B.1.1.25	Dhaka	2020-05-01	B.1.1.25 Clade
EPI_ISL_11811631	B.1.1.25	Dhaka	2020-07-01	B.1.1.25 Clade
EPI_ISL_774967	B.1.1.25	Dhaka	2020-06-01	B.1.1.25 Clade
EPI_ISL_1360437	B.1.1.25	Sylhet	2020-11-01	B.1.1.25 Clade
EPI_ISL_1498130	B.1.1.25	Mymensingh	2020-12-01	B.1.1.25 Clade
EPI_ISL_1626511	B.1.1.25	Chittagong	2020-08-01	B.1.1.25 Clade
EPI_ISL_600471	B.1.1.25	Dhaka	2020-07-01	B.1.1.25 Clade
EPI_ISL_775015	B.1.1.25	Dhaka	2020-07-01	B.1.1.25 Clade
EPI_ISL_605886	B.1.1.25	NA	2020-04-01	B.1.1.25 Clade
EPI_ISL_774876	B.1.1.25	Dhaka	2020-04-01	B.1.1.25 Clade
EPI_ISL_775002	B.1.1.25	Dhaka	2020-06-01	B.1.1.25 Clade
EPI_ISL_7211259	B.1.1.25	Chittagong	2020-05-01	B.1.1.25 Clade
EPI_ISL_7211260	B.1.1.25	Chittagong	2020-05-01	B.1.1.25 Clade
EPI_ISL_498785	B.1.1.25	Sylhet	2020-07-01	B.1.1.25 Clade
EPI_ISL_498815	B.1.1.25	Chittagong	2020-07-01	B.1.1.25 Clade
EPI_ISL_1626491	B.1.1.25	Chittagong	2020-07-01	B.1.1.25 Clade
EPI_ISL_498803	B.1.1.25	Rajshahi	2020-07-01	B.1.1.25 Clade
EPI_ISL_514228	B.1.1.25	Khulna	2020-07-01	B.1.1.25 Clade
EPI_ISL_7211277	B.1.1.25	Barisal	2020-07-01	B.1.1.25 Clade
EPI_ISL_774962	B.1.1	Dhaka	2020-06-01	B.1.1.25 Clade
EPI_ISL_855009	B.1.1	NA	2020-06-01	B.1.1.25 Clade
EPI_ISL_7211111	B.1.1.25	Rangpur	2020-08-01	B.1.1.25 Clade
EPI_ISL_7211116	B.1.1.25	Rangpur	2020-08-01	B.1.1.25 Clade
EPI_ISL_483700	B.1.1.25	Chittagong	2020-06-01	B.1.1.25 Clade
EPI_ISL_7211119	B.1.1.25	Rajshahi	2020-08-01	B.1.1.25 Clade
EPI_ISL_477137	B.1.1.25	NA	2020-06-01	B.1.1.25 Clade
EPI_ISL_514237	B.1.1.25	Chittagong	2020-07-01	B.1.1.25 Clade
EPI_ISL_3506338	B.1	Dhaka	2020-07-01	B.1.1.25 Clade
EPI_ISL_7211257	B.1.1.25	Chittagong	2020-05-01	B.1.1.25 Clade
EPI_ISL_7211127	B.1.1.25	Khulna	2020-06-01	B.1.1.25 Clade
EPI_ISL_753701	B.1.1.25	Sylhet	2020-12-01	B.1.1.25 Clade
EPI_ISL_1035872	B.1.1.25	Dhaka	2020-12-01	B.1.1.25 Clade
EPI_ISL_1805650	B.1.1.25	Sylhet	2021-01-01	B.1.1.25 Clade
EPI_ISL_2446007	B.1.1.25	Dhaka	2020-08-01	B.1.1.25 Clade
EPI_ISL_498419	B.1.1.25	Chittagong	2020-07-01	B.1.1.25 Clade
EPI_ISL_498787	B.1.1.25	Sylhet	2020-07-01	B.1.1.25 Clade
EPI_ISL_600428	B.1.1.25	Barisal	2020-04-01	B.1.1.25 Clade
EPI_ISL_600435	B.1	Barisal	2020-04-01	B.1.1.25 Clade
EPI_ISL_603245	B.1.1.25	Dhaka	2020-10-01	B.1.1.25 Clade
EPI_ISL_700331	B.1.1.25	NA	2020-09-01	B.1.1.25 Clade
EPI_ISL_700336	B.1.1.25	NA	2020-09-01	B.1.1.25 Clade
EPI_ISL_7211126	B.1.1.25	Khulna	2020-07-01	B.1.1.25 Clade
EPI_ISL_7211128	B.1.1.25	Khulna	2020-06-01	B.1.1.25 Clade
EPI_ISL_7211211	B.1.1.25	Dhaka	2020-06-01	B.1.1.25 Clade
EPI_ISL_803865	B.1.1.25	Barisal	2020-06-01	B.1.1.25 Clade
EPI_ISL_504176	B.1.1.25	Chittagong	2020-07-01	B.1.1.25 Clade
EPI_ISL_700344	B.1.1.25	NA	2020-09-01	B.1.1.25 Clade
EPI_ISL_735499	B.1.1.25	Chittagong	2020-12-01	B.1.1.25 Clade
EPI_ISL_514248	B.1.1.25	Dhaka	2020-07-01	B.1.1.25 Clade
EPI_ISL_490110	B.1.1.25	Khulna	2020-07-01	B.1.1.25 Clade
EPI_ISL_774932	B.1.1.25	Dhaka	2020-06-01	B.1.1.25 Clade
EPI_ISL_480419	B.1.1.25	Dhaka	2020-06-01	B.1.1.25 Clade
EPI_ISL_480424	B.1.1.25	Dhaka	2020-06-01	B.1.1.25 Clade
EPI_ISL_605918	B.1.1	NA	2020-05-01	B.1.1.25 Clade
EPI_ISL_774908	B.1.1	Dhaka	2020-04-01	B.1.1.25 Clade
EPI_ISL_7211191	B.1.1.25	Dhaka	2020-05-01	B.1.1.25 Clade
EPI_ISL_7211221	B.1.1.25	Dhaka	2020-05-01	B.1.1.25 Clade
EPI_ISL_514247	B.1.1.25	Chittagong	2020-07-01	B.1.1.25 Clade
EPI_ISL_906087	B.1.1.25	Mymensingh	2020-08-01	B.1.1.25 Clade
EPI_ISL_498467	B.1.1.25	Chittagong	2020-07-01	B.1.1.25 Clade
EPI_ISL_7211285	B.1.1.25	Barisal	2020-06-01	B.1.1.25 Clade
EPI_ISL_7211286	B.1.1.25	Barisal	2020-06-01	B.1.1.25 Clade
EPI_ISL_466629	B.1.1.25	Dhaka	2020-05-01	B.1.1.25 Clade
EPI_ISL_768737	B.1.1.25	Dhaka	2020-06-01	B.1.1.25 Clade
EPI_ISL_475755	B.1.1.25	Rangpur	2020-06-01	B.1.1.25 Clade
EPI_ISL_906103	B.1.1.25	Sylhet	2020-09-01	B.1.1.25 Clade
EPI_ISL_464166	B.1.1.25	Dhaka	2020-05-01	B.1.1.25 Clade
EPI_ISL_469286	B.1.1.25	Rangpur	2020-05-01	B.1.1.25 Clade
EPI_ISL_600567	B.1.1.25	Dhaka	2020-04-01	B.1.1.25 Clade
EPI_ISL_625471	B.1.1.25	NA	2020-06-01	B.1.1.25 Clade
EPI_ISL_700330	B.1.1.25	NA	2020-08-01	B.1.1.25 Clade
EPI_ISL_7211273	B.1.1.25	Barisal	2020-07-01	B.1.1.25 Clade
EPI_ISL_774928	B.1	Dhaka	2020-07-01	B.1.1.25 Clade
EPI_ISL_854992	B.1	NA	2020-06-01	B.1.1.25 Clade
EPI_ISL_774987	B.1.1.25	Dhaka	2020-06-01	B.1.1.25 Clade
EPI_ISL_774999	B.1.1.25	Dhaka	2020-06-01	B.1.1.25 Clade
EPI_ISL_906102	B.1.1.25	Dhaka	2020-12-01	B.1.1.25 Clade
EPI_ISL_7211168	B.1.1.25	Dhaka	2020-05-01	B.1.1.25 Clade
EPI_ISL_462098	B.1.1.25	Dhaka	2020-05-01	B.1.1.25 Clade
EPI_ISL_482701	B.1.1.25	Dhaka	2020-05-01	B.1.1.25 Clade
EPI_ISL_774965	B.1.1.25	Dhaka	2020-06-01	B.1.1.25 Clade
EPI_ISL_855012	B.1.1.25	NA	2020-06-01	B.1.1.25 Clade
EPI_ISL_7211164	B.1.1.25	Dhaka	2020-05-01	B.1.1.25 Clade
EPI_ISL_7211165	B.1.1.25	Dhaka	2020-05-01	B.1.1.25 Clade
EPI_ISL_1123292	B.1.1.25	Chittagong	2020-12-01	B.1.1.25 Clade
EPI_ISL_2692877	B.1.1.25	Dhaka	2020-08-01	B.1.1.25 Clade
EPI_ISL_1123268	D.2	Chittagong	2020-11-01	B.1.1.25 Clade
EPI_ISL_2692866	D.2	Dhaka	2020-11-01	B.1.1.25 Clade
EPI_ISL_504180	B.1.1.25	Mymensingh	2020-05-01	B.1.1.25 Clade
EPI_ISL_514240	B.1.1.25	Chittagong	2020-07-01	B.1.1.25 Clade
EPI_ISL_514243	B.1.1.25	Chittagong	2020-07-01	B.1.1.25 Clade
EPI_ISL_514245	B.1.1.25	Chittagong	2020-07-01	B.1.1.25 Clade
EPI_ISL_1657075	B.1.1.25	Dhaka	2020-11-01	B.1.1.25 Clade
EPI_ISL_487393	B.1.1.25	Barisal	2020-07-01	B.1.1.25 Clade
EPI_ISL_7211134	B.1.1.25	Khulna	2020-06-01	B.1.1.25 Clade
EPI_ISL_7211136	B.1.1.25	Khulna	2020-06-01	B.1.1.25 Clade
EPI_ISL_746319	B.1	Khulna	2020-06-01	B.1.1.25 Clade
EPI_ISL_487373	B.1.1.25	Barisal	2020-07-01	B.1.1.25 Clade
EPI_ISL_490111	B.1.1.25	Khulna	2020-07-01	B.1.1.25 Clade
EPI_ISL_605899	B.1.1	NA	2020-04-01	B.1.1.25 Clade
EPI_ISL_605900	B.1.1	NA	2020-04-01	B.1.1.25 Clade
EPI_ISL_774890	B.1.1	Dhaka	2020-04-01	B.1.1.25 Clade
EPI_ISL_605923	B.1.1	NA	2020-05-01	B.1.1.25 Clade
EPI_ISL_774913	B.1.1	Dhaka	2020-04-01	B.1.1.25 Clade
EPI_ISL_774889	B.1.1	Dhaka	2020-04-01	B.1.1.25 Clade
EPI_ISL_477130	B.1.1	NA	2020-05-01	B.1.1.25 Clade
EPI_ISL_774950	B.1.1	Dhaka	2020-07-01	B.1.1.25 Clade
EPI_ISL_854997	B.1.1	NA	2020-06-01	B.1.1.25 Clade
EPI_ISL_468076	B.1.1.25	Dhaka	2020-05-01	B.1.1.25 Clade
EPI_ISL_625459	B.1.1.25	NA	2020-05-01	B.1.1.25 Clade
EPI_ISL_625463	B.1.1.25	NA	2020-05-01	B.1.1.25 Clade
EPI_ISL_625464	B.1.1.25	NA	2020-06-01	B.1.1.25 Clade
EPI_ISL_768732	B.1.1.25	NA	2020-05-01	B.1.1.25 Clade
EPI_ISL_600444	B.1.1.25	Dhaka	2020-04-01	B.1.1.25 Clade
EPI_ISL_7211219	B.1.1.25	Dhaka	2020-08-01	B.1.1.25 Clade
EPI_ISL_1626494	B.1.1.25	Chittagong	2020-08-01	B.1.1.25 Clade
EPI_ISL_1626513	B.1.1.25	Chittagong	2020-08-01	B.1.1.25 Clade
EPI_ISL_1626496	B.1.1.25	Chittagong	2020-07-01	B.1.1.25 Clade
EPI_ISL_1626497	B.1.1.25	Chittagong	2020-07-01	B.1.1.25 Clade
EPI_ISL_7211143	B.1.1.25	Dhaka	2020-07-01	B.1.1.25 Clade
EPI_ISL_498268	B.1.1.25	Chittagong	2020-07-01	B.1.1.25 Clade
EPI_ISL_7211182	B.1.1.25	Dhaka	2020-05-01	B.1.1.25 Clade
EPI_ISL_7211183	B.1.1.25	Dhaka	2020-05-01	B.1.1.25 Clade
EPI_ISL_7211114	B.1.1.25	Rangpur	2020-08-01	B.1.1.25 Clade
EPI_ISL_7211115	B.1.1.25	Rangpur	2020-08-01	B.1.1.25 Clade
EPI_ISL_600430	B.1	Dhaka	2020-04-01	B.1.1.25 Clade
EPI_ISL_466689	B.1.1.25	Dhaka	2020-06-01	B.1.1.25 Clade
EPI_ISL_466690	B.1.1.25	Dhaka	2020-06-01	B.1.1.25 Clade
EPI_ISL_466691	B.1.1.25	Dhaka	2020-06-01	B.1.1.25 Clade
EPI_ISL_7211195	B.1.1.25	Dhaka	2020-05-01	B.1.1.25 Clade
EPI_ISL_7211262	B.1.1.25	Chittagong	2020-05-01	B.1.1.25 Clade
EPI_ISL_7211110	B.1	Rangpur	2020-08-01	B.1.1.25 Clade
EPI_ISL_7211258	B.1.1.25	Chittagong	2020-05-01	B.1.1.25 Clade
EPI_ISL_498274	B.1.1.25	Chittagong	2020-07-01	B.1.1.25 Clade
EPI_ISL_514242	B.1.1.25	Chittagong	2020-07-01	B.1.1.25 Clade
EPI_ISL_845807	B.1.1	Dhaka	2020-07-01	B.1.1.25 Clade
EPI_ISL_845808	B.1.1.409	Dhaka	2020-07-01	B.1.1.25 Clade
EPI_ISL_775017	B.1.1.25	Dhaka	2020-07-01	B.1.1.25 Clade
EPI_ISL_775018	B.1.1.25	Dhaka	2020-07-01	B.1.1.25 Clade
EPI_ISL_600468	B.1.1.25	Dhaka	2020-07-01	B.1.1.25 Clade
EPI_ISL_774992	B.1.1.25	Dhaka	2020-07-01	B.1.1.25 Clade
EPI_ISL_906096	B.1.1.25	Sylhet	2020-11-01	B.1.1.25 Clade
EPI_ISL_906105	B.1.1.25	Sylhet	2020-11-01	B.1.1.25 Clade
EPI_ISL_480441	B.1.1.25	Dhaka	2020-06-01	B.1.1.25 Clade
EPI_ISL_482485	B.1.1.25	Rajshahi	2020-06-01	B.1.1.25 Clade
EPI_ISL_455458	B.1.1.25	Dhaka	2020-05-01	B.1.1.25 Clade
EPI_ISL_469285	B.1.1.25	Rangpur	2020-06-01	B.1.1.25 Clade
EPI_ISL_445213	B.1.1.25	Dhaka	2020-04-01	B.1.1.25 Clade
EPI_ISL_450842	B.1.1.25	Dhaka	2020-05-01	B.1.1.25 Clade
EPI_ISL_445215	B.1.1.25	Dhaka	2020-04-01	B.1.1.25 Clade
EPI_ISL_445217	B.1.1.25	Dhaka	2020-04-01	B.1.1.25 Clade
EPI_ISL_605894	B.1.1.25	NA	2020-04-01	B.1.1.25 Clade
EPI_ISL_605895	B.1.1.25	NA	2020-04-01	B.1.1.25 Clade
EPI_ISL_605896	B.1.1.25	NA	2020-04-01	B.1.1.25 Clade
EPI_ISL_605897	B.1.1.25	NA	2020-04-01	B.1.1.25 Clade
EPI_ISL_774887	B.1.1.25	Dhaka	2020-04-01	B.1.1.25 Clade
EPI_ISL_774884	B.1.1.25	Dhaka	2020-04-01	B.1.1.25 Clade
EPI_ISL_774885	B.1.1.25	Dhaka	2020-04-01	B.1.1.25 Clade
EPI_ISL_774886	B.1.1.25	Dhaka	2020-04-01	B.1.1.25 Clade
EPI_ISL_450840	B.1.1.25	Dhaka	2020-05-01	B.1.1.25 Clade
EPI_ISL_450841	B.1.1.25	Dhaka	2020-05-01	B.1.1.25 Clade
EPI_ISL_605892	B.1.1.25	NA	2020-04-01	B.1.1.25 Clade
EPI_ISL_605893	B.1.1.25	NA	2020-04-01	B.1.1.25 Clade
EPI_ISL_774882	B.1.1.25	Dhaka	2020-04-01	B.1.1.25 Clade
EPI_ISL_774883	B.1.1.25	Dhaka	2020-04-01	B.1.1.25 Clade
EPI_ISL_445214	B.1.1.25	Dhaka	2020-04-01	B.1.1.25 Clade
EPI_ISL_487385	B.1.1.25	Barisal	2020-07-01	B.1.1.25 Clade
EPI_ISL_774919	B.1.1.25	Dhaka	2020-07-01	B.1.1.25 Clade
EPI_ISL_854984	B.1.1.25	NA	2020-06-01	B.1.1.25 Clade
EPI_ISL_7211178	B.1.1.25	Dhaka	2020-05-01	B.1.1.25 Clade
EPI_ISL_7211179	B.1.1.25	Dhaka	2020-05-01	B.1.1.25 Clade
EPI_ISL_475168	B.1.1.25	Rangpur	2020-06-01	B.1.1.25 Clade
EPI_ISL_605921	B.1.1.25	NA	2020-05-01	B.1.1.25 Clade
EPI_ISL_774911	B.1.1.25	Dhaka	2020-04-01	B.1.1.25 Clade
EPI_ISL_1123267	B.1.1.315	Chittagong	2020-11-01	B.1.1.25 Clade
EPI_ISL_1133119	B.1.1.315	Chittagong	2020-08-01	B.1.1.25 Clade
EPI_ISL_600505	B.1.1.25	Chittagong	2020-07-01	B.1.1.25 Clade
EPI_ISL_487386	B.1.1.25	Barisal	2020-07-01	B.1.1.25 Clade
EPI_ISL_504040	B.1.1.25	Khulna	2020-07-01	B.1.1.25 Clade
EPI_ISL_774944	B.1.1.25	Dhaka	2020-07-01	B.1.1.25 Clade
EPI_ISL_774945	B.1.1.25	Dhaka	2020-07-01	B.1.1.25 Clade
EPI_ISL_7211279	B.1.1.25	Barisal	2020-06-01	B.1.1.25 Clade
EPI_ISL_774922	B.1.1.25	Dhaka	2020-07-01	B.1.1.25 Clade
EPI_ISL_854986	B.1.1.25	NA	2020-06-01	B.1.1.25 Clade
EPI_ISL_1493066	B.1.1.25	Dhaka	2020-07-01	B.1.1.25 Clade
EPI_ISL_514230	B.1.1.25	Khulna	2020-07-01	B.1.1.25 Clade
EPI_ISL_504183	B.1.1.25	Rajshahi	2020-07-01	B.1.1.25 Clade
EPI_ISL_483645	B.1.1.25	Sylhet	2020-06-01	B.1.1.25 Clade
EPI_ISL_7211267	B.1	Chittagong	2020-08-01	B.1.1.25 Clade
EPI_ISL_1626493	B.1.1.25	Chittagong	2020-09-01	B.1.1.25 Clade
EPI_ISL_1626520	B.1.1.25	Chittagong	2020-07-01	B.1.1.25 Clade
EPI_ISL_464165	B.1.1.25	Dhaka	2020-05-01	B.1.1.25 Clade
EPI_ISL_465164	B.1.1.25	Dhaka	2020-05-01	B.1.1.25 Clade
EPI_ISL_466636	B.1.1.25	Dhaka	2020-05-01	B.1.1.25 Clade
EPI_ISL_469298	B.1.1.25	Rangpur	2020-05-01	B.1.1.25 Clade
EPI_ISL_7211199	B.1.1.25	Dhaka	2020-04-01	B.1.1.25 Clade
EPI_ISL_7211202	B.1.1.25	Dhaka	2020-05-01	B.1.1.25 Clade
EPI_ISL_7211204	B.1.1.25	Dhaka	2020-05-01	B.1.1.25 Clade
EPI_ISL_7211205	B.1.1.25	Dhaka	2020-05-01	B.1.1.25 Clade
EPI_ISL_7211233	B.1.1.25	Dhaka	2020-05-01	B.1.1.25 Clade
EPI_ISL_7211237	B.1.1.25	Dhaka	2020-05-01	B.1.1.25 Clade
EPI_ISL_7211242	B.1.1.25	Dhaka	2020-05-01	B.1.1.25 Clade
EPI_ISL_504179	B.1.1.25	Sylhet	2020-07-01	B.1.1.25 Clade
EPI_ISL_7211220	B.1.1.25	Dhaka	2020-05-01	B.1.1.25 Clade
EPI_ISL_7211217	B.1.1.25	Dhaka	2020-05-01	B.1.1.25 Clade
EPI_ISL_498786	B.1.1.25	Sylhet	2020-07-01	B.1.1.25 Clade
EPI_ISL_774955	B.1.1.25	Dhaka	2020-06-01	B.1.1.25 Clade
EPI_ISL_855002	B.1.1.25	NA	2020-06-01	B.1.1.25 Clade
EPI_ISL_1498134	B.1.1.25	Rajshahi	2020-12-01	B.1.1.25 Clade
EPI_ISL_1599184	B.1.1.25	Rajshahi	2020-12-01	B.1.1.25 Clade
EPI_ISL_906086	B.1.1.25	Rajshahi	2021-01-01	B.1.1.25 Clade
EPI_ISL_487378	B.1.1.25	Barisal	2020-07-01	B.1.1.25 Clade
EPI_ISL_775012	B.1.1.25	Dhaka	2020-07-01	B.1.1.25 Clade
EPI_ISL_1626516	B.1.1.25	Chittagong	2020-11-01	B.1.1.25 Clade
EPI_ISL_1040479	B.1.1.25	Dhaka	2020-12-01	B.1.1.25 Clade
EPI_ISL_1360425	B.1.1.25	Dhaka	2021-02-01	B.1.1.25 Clade
EPI_ISL_1498143	B.1.1.25	Dhaka	2021-01-01	B.1.1.25 Clade
EPI_ISL_1626526	B.1.1.25	Chittagong	2020-11-01	B.1.1.25 Clade
EPI_ISL_1626527	B.1.1.25	Chittagong	2020-11-01	B.1.1.25 Clade
EPI_ISL_2003459	B.1.1.25	Dhaka	2021-02-01	B.1.1.25 Clade
EPI_ISL_3506352	B.1.1.25	Dhaka	2020-06-01	B.1.1.25 Clade
EPI_ISL_437912	B.1.1.25	Dhaka	2020-04-01	B.1.1.25 Clade
EPI_ISL_447899	B.1.1.25	NA	2020-04-01	B.1.1.25 Clade
EPI_ISL_455420	B.1.1.25	Dhaka	2020-05-01	B.1.1.25 Clade
EPI_ISL_464159	B.1.1.25	Dhaka	2020-05-01	B.1.1.25 Clade
EPI_ISL_465163	B.1.1.25	Dhaka	2020-05-01	B.1.1.25 Clade
EPI_ISL_466644	B.1.1.25	Dhaka	2020-06-01	B.1.1.25 Clade
EPI_ISL_468071	B.1.1.25	Dhaka	2020-04-01	B.1.1.25 Clade
EPI_ISL_468077	B.1.1.25	Dhaka	2020-04-01	B.1.1.25 Clade
EPI_ISL_470801	B.1.1.25	NA	2020-06-01	B.1.1.25 Clade
EPI_ISL_475084	B.1.1.25	Rangpur	2020-06-01	B.1.1.25 Clade
EPI_ISL_475166	B.1.1.25	Rangpur	2020-06-01	B.1.1.25 Clade
EPI_ISL_475171	B.1.1.25	Rangpur	2020-06-01	B.1.1.25 Clade
EPI_ISL_475173	B.1.1.25	Rangpur	2020-06-01	B.1.1.25 Clade
EPI_ISL_475757	B.1.1.25	Rangpur	2020-06-01	B.1.1.25 Clade
EPI_ISL_477125	B.1.1.25	NA	2020-05-01	B.1.1.25 Clade
EPI_ISL_477126	B.1.1.25	NA	2020-05-01	B.1.1.25 Clade
EPI_ISL_477133	B.1.1.25	NA	2020-06-01	B.1.1.25 Clade
EPI_ISL_477135	B.1.1.25	NA	2020-06-01	B.1.1.25 Clade
EPI_ISL_477140	B.1.1	NA	2020-06-01	B.1.1.25 Clade
EPI_ISL_480417	B.1.1.25	Dhaka	2020-06-01	B.1.1.25 Clade
EPI_ISL_480420	B.1.1.25	Dhaka	2020-06-01	B.1.1.25 Clade
EPI_ISL_480427	B.1.1.25	Dhaka	2020-06-01	B.1.1.25 Clade
EPI_ISL_480440	B.1.1.25	Dhaka	2020-06-01	B.1.1.25 Clade
EPI_ISL_480442	B.1.1.25	Rajshahi	2020-06-01	B.1.1.25 Clade
EPI_ISL_480448	B.1.1.25	Rajshahi	2020-06-01	B.1.1.25 Clade
EPI_ISL_483690	B.1.1.25	Chittagong	2020-06-01	B.1.1.25 Clade
EPI_ISL_483633	B.1.1.25	Chittagong	2020-06-01	B.1.1.25 Clade
EPI_ISL_483636	B.1.1.25	Chittagong	2020-06-01	B.1.1.25 Clade
EPI_ISL_483707	B.1.1.25	Sylhet	2020-06-01	B.1.1.25 Clade
EPI_ISL_487366	B.1.1.25	Barisal	2020-07-01	B.1.1.25 Clade
EPI_ISL_487380	B.1.1.25	Barisal	2020-07-01	B.1.1.25 Clade
EPI_ISL_487384	B.1.1.25	Barisal	2020-07-01	B.1.1.25 Clade
EPI_ISL_492029	B.1.1.25	NA	2020-05-01	B.1.1.25 Clade
EPI_ISL_498418	B.1.1.25	Chittagong	2020-07-01	B.1.1.25 Clade
EPI_ISL_498466	B.1.1.25	Chittagong	2020-07-01	B.1.1.25 Clade
EPI_ISL_498784	B.1.1.25	Sylhet	2020-07-01	B.1.1.25 Clade
EPI_ISL_498790	B.1.1.25	Mymensingh	2020-05-01	B.1.1.25 Clade
EPI_ISL_498791	B.1.1.25	Mymensingh	2020-06-01	B.1.1.25 Clade
EPI_ISL_498792	B.1.1.25	Mymensingh	2020-06-01	B.1.1.25 Clade
EPI_ISL_498794	B.1.1.25	Mymensingh	2020-06-01	B.1.1.25 Clade
EPI_ISL_498795	B.1.1.25	Mymensingh	2020-06-01	B.1.1.25 Clade
EPI_ISL_498805	B.1.1.25	Rajshahi	2020-07-01	B.1.1.25 Clade
EPI_ISL_498818	B.1.1	Sylhet	2020-07-01	B.1.1.25 Clade
EPI_ISL_498830	B.1.1	Sylhet	2020-07-01	B.1.1.25 Clade
EPI_ISL_498932	B.1.1.25	Mymensingh	2020-05-01	B.1.1.25 Clade
EPI_ISL_504137	B.1.1.25	Chittagong	2020-07-01	B.1.1.25 Clade
EPI_ISL_514239	B.1.1.25	Chittagong	2020-07-01	B.1.1.25 Clade
EPI_ISL_514251	B.1.1.25	Chittagong	2020-07-01	B.1.1.25 Clade
EPI_ISL_514440	B.1.1.25	Chittagong	2020-07-01	B.1.1.25 Clade
EPI_ISL_600461	Unassigned	Dhaka	2020-06-01	B.1.1.25 Clade
EPI_ISL_600463	Unassigned	Dhaka	2020-06-01	B.1.1.25 Clade
EPI_ISL_600478	B.1.1.25	Dhaka	2020-07-01	B.1.1.25 Clade
EPI_ISL_600484	B.1.1.25	Dhaka	2020-04-01	B.1.1.25 Clade
EPI_ISL_600507	B.1.1.25	Barisal	2020-07-01	B.1.1.25 Clade
EPI_ISL_600510	B.1.1.25	Chittagong	2020-06-01	B.1.1.25 Clade
EPI_ISL_600535	B.1.1.25	Barisal	2020-05-01	B.1.1.25 Clade
EPI_ISL_603240	B.1.1.25	Dhaka	2020-10-01	B.1.1.25 Clade
EPI_ISL_605909	B.1.1	NA	2020-05-01	B.1.1.25 Clade
EPI_ISL_774899	B.1.1	Dhaka	2020-04-01	B.1.1.25 Clade
EPI_ISL_605912	B.1.1.25	NA	2020-05-01	B.1.1.25 Clade
EPI_ISL_774902	B.1.1.25	Dhaka	2020-04-01	B.1.1.25 Clade
EPI_ISL_605916	B.1.1.25	NA	2020-05-01	B.1.1.25 Clade
EPI_ISL_774906	B.1.1.25	Dhaka	2020-04-01	B.1.1.25 Clade
EPI_ISL_625458	B.1.1.25	NA	2020-06-01	B.1.1.25 Clade
EPI_ISL_625460	B.1.1.25	NA	2020-05-01	B.1.1.25 Clade
EPI_ISL_625462	B.1.1.25	NA	2020-05-01	B.1.1.25 Clade
EPI_ISL_625465	B.1.1.25	NA	2020-06-01	B.1.1.25 Clade
EPI_ISL_625466	B.1.1.25	NA	2020-06-01	B.1.1.25 Clade
EPI_ISL_625469	B.1.1.25	NA	2020-07-01	B.1.1.25 Clade
EPI_ISL_700335	B.1.1.25	NA	2020-08-01	B.1.1.25 Clade
EPI_ISL_700341	B.1.1	NA	2020-08-01	B.1.1.25 Clade
EPI_ISL_700342	B.1.1.25	NA	2020-09-01	B.1.1.25 Clade
EPI_ISL_7211107	B.1.1.25	Sylhet	2020-08-01	B.1.1.25 Clade
EPI_ISL_7211108	B.1.1.25	Sylhet	2020-08-01	B.1.1.25 Clade
EPI_ISL_7211121	B.1.1	Rajshahi	2020-05-01	B.1.1.25 Clade
EPI_ISL_7211135	B.1	Khulna	2020-06-01	B.1.1.25 Clade
EPI_ISL_7211144	B.1.1.25	Dhaka	2020-07-01	B.1.1.25 Clade
EPI_ISL_7211149	B.1.1.25	Dhaka	2020-05-01	B.1.1.25 Clade
EPI_ISL_7211157	B.1.1.25	Dhaka	2020-05-01	B.1.1.25 Clade
EPI_ISL_7211159	B.1.1.25	Dhaka	2020-07-01	B.1.1.25 Clade
EPI_ISL_7211161	B.1.1.25	Dhaka	2020-05-01	B.1.1.25 Clade
EPI_ISL_7211162	B.1.1.25	Dhaka	2020-05-01	B.1.1.25 Clade
EPI_ISL_7211169	B.1.1.25	Dhaka	2020-05-01	B.1.1.25 Clade
EPI_ISL_7211171	B.1.1.25	Dhaka	2020-05-01	B.1.1.25 Clade
EPI_ISL_7211176	B.1.1	Dhaka	2020-05-01	B.1.1.25 Clade
EPI_ISL_7211177	B.1.1.25	Dhaka	2020-05-01	B.1.1.25 Clade
EPI_ISL_7211184	B.1.1.25	Dhaka	2020-05-01	B.1.1.25 Clade
EPI_ISL_7211187	B.1.1.25	Dhaka	2020-05-01	B.1.1.25 Clade
EPI_ISL_7211190	B.1.1.25	Dhaka	2020-05-01	B.1.1.25 Clade
EPI_ISL_7211194	B.1.1.25	Dhaka	2020-05-01	B.1.1.25 Clade
EPI_ISL_7211203	B.1.1.25	Dhaka	2020-05-01	B.1.1.25 Clade
EPI_ISL_7211209	B.1.1.25	Dhaka	2020-05-01	B.1.1.25 Clade
EPI_ISL_7211212	B.1.1.25	Dhaka	2020-05-01	B.1.1.25 Clade
EPI_ISL_7211225	B.1.1.25	Dhaka	2020-05-01	B.1.1.25 Clade
EPI_ISL_7211227	B.1.1.25	Dhaka	2020-05-01	B.1.1.25 Clade
EPI_ISL_7211231	B.1.1.25	Dhaka	2020-05-01	B.1.1.25 Clade
EPI_ISL_7211232	B.1.1.25	Dhaka	2020-05-01	B.1.1.25 Clade
EPI_ISL_7211234	B.1.1.25	Dhaka	2020-05-01	B.1.1.25 Clade
EPI_ISL_7211235	B.1.1.25	Dhaka	2020-05-01	B.1.1.25 Clade
EPI_ISL_7211241	B.1.1.25	Dhaka	2020-05-01	B.1.1.25 Clade
EPI_ISL_7211243	B.1.1.25	Dhaka	2020-07-01	B.1.1.25 Clade
EPI_ISL_7211244	B.1.1.25	Dhaka	2020-08-01	B.1.1.25 Clade
EPI_ISL_7211245	B.1.1.25	Dhaka	2020-08-01	B.1.1.25 Clade
EPI_ISL_7211246	B.1	Dhaka	2020-08-01	B.1.1.25 Clade
EPI_ISL_7211248	B.1.1	Dhaka	2020-05-01	B.1.1.25 Clade
EPI_ISL_7211261	B.1.1.25	Chittagong	2020-05-01	B.1.1.25 Clade
EPI_ISL_7211274	B.1.1.25	Barisal	2020-06-01	B.1.1.25 Clade
EPI_ISL_7211283	B.1.1.25	Barisal	2020-06-01	B.1.1.25 Clade
EPI_ISL_7211284	B.1.1.25	Barisal	2020-07-01	B.1.1.25 Clade
EPI_ISL_7217279	B.1.1.25	Barisal	2020-06-01	B.1.1.25 Clade
EPI_ISL_735492	B.1.1.25	Chittagong	2020-10-01	B.1.1.25 Clade
EPI_ISL_768729	B.1.1.25	Dhaka	2020-05-01	B.1.1.25 Clade
EPI_ISL_768731	B.1.1.25	Dhaka	2020-06-01	B.1.1.25 Clade
EPI_ISL_768735	B.1.1.25	Dhaka	2020-04-01	B.1.1.25 Clade
EPI_ISL_768739	B.1.1.25	Dhaka	2020-06-01	B.1.1.25 Clade
EPI_ISL_768740	B.1.1.25	Dhaka	2020-07-01	B.1.1.25 Clade
EPI_ISL_774920	B.1.1.25	Dhaka	2020-07-01	B.1.1.25 Clade
EPI_ISL_854985	B.1.1.25	NA	2020-06-01	B.1.1.25 Clade
EPI_ISL_774924	B.1.1.25	Dhaka	2020-07-01	B.1.1.25 Clade
EPI_ISL_774927	B.1.1.25	Dhaka	2020-07-01	B.1.1.25 Clade
EPI_ISL_774940	B.1.1.25	Dhaka	2020-07-01	B.1.1.25 Clade
EPI_ISL_774941	B.1.1.25	Dhaka	2020-06-01	B.1.1.25 Clade
EPI_ISL_774942	B.1.1.25	Dhaka	2020-07-01	B.1.1.25 Clade
EPI_ISL_774952	B.1.1.25	Dhaka	2020-06-01	B.1.1.25 Clade
EPI_ISL_854999	B.1.1.25	NA	2020-06-01	B.1.1.25 Clade
EPI_ISL_774956	B.1.1.25	Dhaka	2020-06-01	B.1.1.25 Clade
EPI_ISL_855003	B.1.1.25	NA	2020-06-01	B.1.1.25 Clade
EPI_ISL_774969	B.1.1	Dhaka	2020-06-01	B.1.1.25 Clade
EPI_ISL_774970	B.1.1.25	Dhaka	2020-06-01	B.1.1.25 Clade
EPI_ISL_774972	B.1.1.25	Dhaka	2020-07-01	B.1.1.25 Clade
EPI_ISL_774983	B.1.1.25	Dhaka	2020-07-01	B.1.1.25 Clade
EPI_ISL_775001	B.1.1	Dhaka	2020-06-01	B.1.1.25 Clade
EPI_ISL_775009	B.1.1.25	Dhaka	2020-06-01	B.1.1.25 Clade
EPI_ISL_803117	B.1.1.25	Rajshahi	2020-06-01	B.1.1.25 Clade
EPI_ISL_833178	B.1.1.25	Dhaka	2020-05-01	B.1.1.25 Clade
EPI_ISL_833180	B.1.1.25	Dhaka	2020-05-01	B.1.1.25 Clade
EPI_ISL_854988	B.1.1.25	NA	2020-06-01	B.1.1.25 Clade
EPI_ISL_854991	B.1.1.25	NA	2020-06-01	B.1.1.25 Clade
EPI_ISL_983330	B.1.1.25	Dhaka	2021-01-01	B.1.1.25 Clade
EPI_ISL_600429	Unassigned	Barisal	2020-04-01
EPI_ISL_600530	B.6	Barisal	2020-05-01
EPI_ISL_450340	A	Chittagong	2020-05-01
EPI_ISL_450354	A	Chittagong	2020-05-01
EPI_ISL_450341	A	Chittagong	2020-05-01
EPI_ISL_450355	A	Chittagong	2020-05-01
EPI_ISL_450339	A	Chittagong	2020-05-01
EPI_ISL_450353	A	Chittagong	2020-05-01
EPI_ISL_450345	A	Chittagong	2020-05-01
EPI_ISL_450359	A	Chittagong	2020-05-01
EPI_ISL_450342	A	Chittagong	2020-05-01
EPI_ISL_450356	A	Chittagong	2020-05-01
EPI_ISL_458133	B	Dhaka	2020-05-01
EPI_ISL_475570	B.1	Khulna	2020-05-01
EPI_ISL_475573	B.1	Khulna	2020-06-01
EPI_ISL_1634454	B.1	Dhaka	2020-07-01
EPI_ISL_468070	B.1	Dhaka	2020-04-01
EPI_ISL_468078	B.1	Dhaka	2020-05-01
EPI_ISL_600443	Unassigned	Dhaka	2020-04-01
EPI_ISL_605903	B.1	NA	2020-04-01
EPI_ISL_774893	B.1	Dhaka	2020-04-01
EPI_ISL_7211214	B.1	Dhaka	2020-05-01
EPI_ISL_600533	Unassigned	Barisal	2020-05-01
EPI_ISL_605888	B.1	NA	2020-04-01
EPI_ISL_774878	B.1	Dhaka	2020-04-01
EPI_ISL_605890	B.1	NA	2020-04-01
EPI_ISL_774880	B.1	Dhaka	2020-04-01
EPI_ISL_605891	B.1	NA	2020-04-01
EPI_ISL_774881	B.1	Dhaka	2020-04-01
EPI_ISL_605906	B.1	NA	2020-04-01
EPI_ISL_774896	B.1	Dhaka	2020-04-01
EPI_ISL_445216	B.1	Dhaka	2020-04-01
EPI_ISL_605887	B.1	NA	2020-04-01
EPI_ISL_774877	B.1	Dhaka	2020-04-01
EPI_ISL_605889	B.1	NA	2020-04-01
EPI_ISL_774879	B.1	Dhaka	2020-04-01
EPI_ISL_1469982	B.1.210	Dhaka	2020-10-01
EPI_ISL_2235494	B.1.525	Sylhet	2021-04-01
EPI_ISL_2446033	B.1.525	Sylhet	2021-03-01
EPI_ISL_11324408	B.1.525	Chittagong	2021-05-01
EPI_ISL_1533728	B.1.525	Dhaka	2021-03-01
EPI_ISL_1534619	B.1.525	Dhaka	2021-03-01
EPI_ISL_1498145	B.1.525	Sylhet	2021-03-01
EPI_ISL_1595840	B.1.525	Dhaka	2021-04-01
EPI_ISL_1634462	B.1.525	Dhaka	2021-04-01
EPI_ISL_1760649	B.1.525	Dhaka	2021-03-01
EPI_ISL_1760650	B.1.525	Dhaka	2021-03-01
EPI_ISL_1793791	B.1.525	Dhaka	2021-04-01
EPI_ISL_2446029	B.1.525	Dhaka	2021-05-01
EPI_ISL_1531533	B.1.525	Dhaka	2021-03-01
EPI_ISL_1588593	B.1.525	Dhaka	2021-04-01
EPI_ISL_2348662.2	B.1.525	Khulna	2021-04-01
EPI_ISL_2620733	B.1.525	Chittagong	2021-05-01
EPI_ISL_2620734	B.1.525	Chittagong	2021-05-01
EPI_ISL_3946182	B.1.525	Dhaka	2021-05-01
EPI_ISL_1508950	B.1.525	Dhaka	2021-03-01
EPI_ISL_1084606	B	Dhaka	2020-12-01
EPI_ISL_943572	B	Dhaka	2021-01-01
EPI_ISL_1915439	B.1.617.2	Dhaka	2021-04-01
EPI_ISL_1938477	B.1.617.2	Dhaka	2021-04-01
EPI_ISL_2284892	B.1.617.2	Khulna	2021-05-01
EPI_ISL_1915437	B.1.617.2	Dhaka	2021-04-01
EPI_ISL_3620533	B.1.617.2	Chittagong	2021-05-01
EPI_ISL_2180456	B.1.617.2	Dhaka	2021-05-01
EPI_ISL_2180457	B.1.617.2	Dhaka	2021-05-01
EPI_ISL_2399444	B.1.617.2	Dhaka	2021-05-01
EPI_ISL_2399453	B.1.617.2	Rajshahi	2021-05-01
EPI_ISL_2036272	B.1.617.2	Khulna	2021-05-01
EPI_ISL_2399445	B.1.617.2	Dhaka	2021-05-01
EPI_ISL_2399446	B.1.617.2	Dhaka	2021-05-01
EPI_ISL_2766650	B.1.617.2	Rajshahi	2021-05-01
EPI_ISL_11510830	Unassigned	Dhaka	2020-10-01
EPI_ISL_2692862	AY.30	Khulna	2021-05-01
EPI_ISL_1938476	B.1.617.2	Barisal	2021-04-01
EPI_ISL_1942249	B.1.617.2	Khulna	2021-04-01
EPI_ISL_2180454	B.1.617.2	Khulna	2021-05-01
EPI_ISL_2180455	B.1.617.2	Khulna	2021-05-01
EPI_ISL_2627392	B.1.617.2	Dhaka	2021-05-01
EPI_ISL_2627393	B.1.617.2	Dhaka	2021-05-01
EPI_ISL_3665918	B.1.617.2	Dhaka	2021-05-01
EPI_ISL_2433938	B.1.617.2	Chittagong	2021-05-01
EPI_ISL_2627360	B.1.617.2	Rajshahi	2021-05-01
EPI_ISL_2627373	B.1.617.2	Dhaka	2021-05-01
EPI_ISL_2399456	B.1.617.2	Rajshahi	2021-05-01
EPI_ISL_2304465	B.1.617.2	Rajshahi	2021-05-01
EPI_ISL_2620737	B.1.617.2	Chittagong	2021-05-01
EPI_ISL_2304461	B.1.617.2	Rajshahi	2021-05-01
EPI_ISL_2304462	B.1.617.2	Rajshahi	2021-05-01
EPI_ISL_2284888	B.1.617.2	Rajshahi	2021-05-01
EPI_ISL_2399454	B.1.617.2	Rajshahi	2021-05-01
EPI_ISL_2399440	B.1.617.2	Dhaka	2021-05-01
EPI_ISL_2399441	B.1.617.2	Dhaka	2021-05-01
EPI_ISL_2399442	B.1.617.2	Dhaka	2021-05-01
EPI_ISL_2399455	B.1.617.2	Rajshahi	2021-05-01
EPI_ISL_2434139	B.1.617.2	Dhaka	2021-05-01
EPI_ISL_2399451	B.1.617.2	Rajshahi	2021-05-01
EPI_ISL_2399452	B.1.617.2	Rajshahi	2021-05-01
EPI_ISL_2284885	B.1.617.2	Rajshahi	2021-05-01
EPI_ISL_2284886	B.1.617.2	Rajshahi	2021-05-01
EPI_ISL_2399448	B.1.617.2	Dhaka	2021-05-01
EPI_ISL_2399449	B.1.617.2	Dhaka	2021-05-01
EPI_ISL_2399450	B.1.617.2	Rajshahi	2021-05-01
EPI_ISL_2434143	B.1.617.2	Rajshahi	2021-05-01
EPI_ISL_2399443	B.1.617.2	Dhaka	2021-05-01
EPI_ISL_2627374	B.1.617.2	Dhaka	2021-05-01
EPI_ISL_2105565	B.1.617.2	Rangpur	2021-04-01
EPI_ISL_2627376	B.1.617.2	Dhaka	2021-05-01
EPI_ISL_2627388	B.1.617.2	Khulna	2021-05-01
EPI_ISL_1938475	B.1.617.2	Khulna	2021-04-01
EPI_ISL_2627362	B.1.617.2	Khulna	2021-05-01
EPI_ISL_2399447	B.1.617.2	Dhaka	2021-05-01
EPI_ISL_2284887	B.1.617.2	Rajshahi	2021-05-01
EPI_ISL_2284889	B.1.617.2	Khulna	2021-05-01
EPI_ISL_2284890	B.1.617.2	Rangpur	2021-05-01
EPI_ISL_2284891	B.1.617.2	Khulna	2021-05-01
EPI_ISL_2284894	B.1.617.2	Khulna	2021-05-01
EPI_ISL_2304463	B.1.617.2	Rajshahi	2021-05-01
EPI_ISL_2434140	B.1.617.2	Dhaka	2021-05-01
EPI_ISL_2434141	B.1.617.2	Dhaka	2021-05-01
EPI_ISL_2434142	B.1.617.2	Dhaka	2021-05-01
EPI_ISL_2600367	B.1.617.2	Rangpur	2021-05-01
EPI_ISL_2627363	B.1.617.2	Khulna	2021-05-01
EPI_ISL_2600372	B.1.617.2	Chittagong	2021-05-01
EPI_ISL_2627387	B.1.617.2	Rajshahi	2021-05-01
EPI_ISL_2627390	B.1.617.2	Dhaka	2021-05-01
EPI_ISL_2627391	B.1.617.2	Dhaka	2021-05-01
EPI_ISL_2600366	B.1.617.2	Rangpur	2021-05-01
EPI_ISL_2627375	AY.112	Dhaka	2021-05-01
EPI_ISL_2627389	B.1.617.2	Dhaka	2021-05-01
EPI_ISL_1915436	B.1.617.2	Khulna	2021-04-01
EPI_ISL_2620735	B.1.617.2	Chittagong	2021-05-01
EPI_ISL_2627361	AY.100	Khulna	2021-05-01
EPI_ISL_2627364	B.1.617.2	Sylhet	2021-05-01
EPI_ISL_2627394	B.1.617.2	Dhaka	2021-05-01
EPI_ISL_3071097	AY.122	Dhaka	2021-05-01
EPI_ISL_2284893	B.1.617.2	Barisal	2021-05-01
EPI_ISL_1915438	B.1.177	Dhaka	2021-04-01
EPI_ISL_600451	Unassigned	Dhaka	2020-06-01
EPI_ISL_2361880	B.1	Dhaka	2020-11-01
EPI_ISL_2361893	B.1	Dhaka	2021-04-01
EPI_ISL_2361901	B.1	Dhaka	2020-10-01
EPI_ISL_2361888	B.1	Dhaka	2020-06-01
EPI_ISL_2470104	B.1.351	Dhaka	2021-05-01
EPI_ISL_2361887	B.1	Dhaka	2020-05-01
EPI_ISL_2361891	B.1	Dhaka	2020-11-01
EPI_ISL_1828780	B.1	Sylhet	2021-02-01
EPI_ISL_504184	B.1.36.8	Rajshahi	2020-07-01
EPI_ISL_514253	B.1	Dhaka	2020-07-01
EPI_ISL_487375	B.1.36.16	Barisal	2020-07-01
EPI_ISL_7211140	B.1.36.16	Khulna	2020-07-01
EPI_ISL_746318	B.1.36.16	Khulna	2020-06-01
EPI_ISL_1626485	B.1.36.16	Chittagong	2020-07-01
EPI_ISL_1626502	B.1.36.16	Chittagong	2020-10-01
EPI_ISL_1626524	B.1.36.16	Chittagong	2020-10-01
EPI_ISL_466638	B.1.36.16	Chittagong	2020-05-01
EPI_ISL_466639	B.1.36.16	Chittagong	2020-05-01
EPI_ISL_490168	B.1.36.16	Khulna	2020-07-01
EPI_ISL_774995	B.1.36.16	Dhaka	2020-07-01
EPI_ISL_600522	Unassigned	Chittagong	2020-07-01
EPI_ISL_1626517	B.1.36.16	Chittagong	2020-11-01
EPI_ISL_600495	B.1.36.16	Chittagong	2020-06-01
EPI_ISL_1707099	B.1.36.16	Chittagong	2020-08-01
EPI_ISL_833179	B.1.36.22	Dhaka	2020-07-01
EPI_ISL_1595918	B.1.36.16	Chittagong	2020-09-01
EPI_ISL_1626488	B.1.36.16	Chittagong	2020-09-01
EPI_ISL_1626495	B.1.36.16	Chittagong	2020-08-01
EPI_ISL_450344	B.1.36.16	Chittagong	2020-05-01
EPI_ISL_450358	B.1.36.16	Chittagong	2020-05-01
EPI_ISL_468074	B.1.36.16	Chittagong	2020-05-01
EPI_ISL_1033158	B.1.36.16	Dhaka	2020-12-01
EPI_ISL_1040481	B.1.36.16	Dhaka	2020-12-01
EPI_ISL_450343	B.1.36.16	Chittagong	2020-05-01
EPI_ISL_450357	B.1.36.16	Chittagong	2020-05-01
EPI_ISL_514614	B.1.36.16	Chittagong	2020-07-01
EPI_ISL_1133253	B.1.36.16	Chittagong	2020-12-01
EPI_ISL_1133254	B.1.36.16	Chittagong	2020-12-01
EPI_ISL_514615	B.1.36.16	Chittagong	2020-07-01
EPI_ISL_774993	B.1.36.16	Dhaka	2020-07-01
EPI_ISL_1626489	B.1.36.16	Chittagong	2020-07-01
EPI_ISL_1626508	B.1.36.16	Chittagong	2020-07-01
EPI_ISL_1626522	B.1.36.16	Chittagong	2020-10-01
EPI_ISL_1626525	Unassigned	Chittagong	2020-10-01
EPI_ISL_1707070	B.1.36.16	Chittagong	2020-08-01
EPI_ISL_2361900
EPI_ISL_2692867	B.1.36.16	Dhaka	2020-09-01
EPI_ISL_466637	B.1.36.16	Chittagong	2020-05-01
EPI_ISL_466692	B.1.36.16	Chittagong	2020-05-01
EPI_ISL_477139	B.1.36.16	NA	2020-06-01
EPI_ISL_483686	B.1.36.16	Chittagong	2020-06-01
EPI_ISL_483710	B.1.36.16	Sylhet	2020-06-01
EPI_ISL_498816	B.1.36.16	Rangpur	2020-07-01
EPI_ISL_514246	B.1.36.16	Chittagong	2020-07-01
EPI_ISL_600492	B.1.36.16	Chittagong	2020-06-01
EPI_ISL_600498	B.1.36.16	Chittagong	2020-06-01
EPI_ISL_600502	B.1.36.16	Chittagong	2020-07-01
EPI_ISL_600524	B.1.36.16	Chittagong	2020-07-01
EPI_ISL_768736	B.1.36.16	Dhaka	2020-06-01
EPI_ISL_774994	B.1.36.16	Dhaka	2020-07-01
EPI_ISL_850506	B.1.36.16	Chittagong	2020-05-01
EPI_ISL_1626503	B.1.36.8	Chittagong	2020-07-01
EPI_ISL_1626504	B.1.36.8	Chittagong	2020-07-01
EPI_ISL_480447	B.1.36.8	Rajshahi	2020-06-01
EPI_ISL_483694	B.1.36.8	Chittagong	2020-06-01
EPI_ISL_483703	B.1.36.8	Sylhet	2020-06-01
EPI_ISL_514441	B.1.36.8	Chittagong	2020-07-01
EPI_ISL_1493059	B.1.36.8	Dhaka	2020-07-01
EPI_ISL_514229	B.1.36.8	Khulna	2020-07-01
EPI_ISL_3506341	Unassigned	Dhaka	2020-05-01
EPI_ISL_774997	B.1.36.8	Dhaka	2020-06-01
EPI_ISL_774963	B.1.36.8	Dhaka	2020-06-01
EPI_ISL_774964	B.1.36.8	Dhaka	2020-06-01
EPI_ISL_855010	B.1.36.8	NA	2020-06-01
EPI_ISL_855011	B.1.36.8	NA	2020-06-01
EPI_ISL_1626501	B.1.36.8	Chittagong	2020-10-01
EPI_ISL_1626521	B.1.36.8	Chittagong	2020-10-01
EPI_ISL_1123293	B.1.36.8	Chittagong	2020-08-01
EPI_ISL_1626509	B.1.36.8	Chittagong	2020-08-01
EPI_ISL_1626514	B.1.36.8	Chittagong	2020-11-01
EPI_ISL_1626515	Unassigned	Chittagong	2020-11-01
EPI_ISL_514434	B.1.36.8	Chittagong	2020-07-01
EPI_ISL_7211150	B.1.36.8	Dhaka	2020-05-01
EPI_ISL_7211173	B.1.36.8	Dhaka	2020-08-01
EPI_ISL_7211250	B.1.36.8	Dhaka	2020-05-01
EPI_ISL_735496	B.1.36.8	Chittagong	2020-11-01
EPI_ISL_774979	B.1.36.8	Dhaka	2020-06-01
EPI_ISL_477134	B.1.36.8	NA	2020-06-01
EPI_ISL_1542073	B.1.466.1	Sylhet	2020-12-01
EPI_ISL_1653922	B.1.466.1	Dhaka	2021-02-01
EPI_ISL_477128	B.1	NA	2020-05-01
EPI_ISL_768738	B.1	Dhaka	2020-04-01
EPI_ISL_487368	B.1.159	Barisal	2020-07-01
EPI_ISL_850945	B.1.159	Dhaka	2020-05-01
EPI_ISL_625468	B.1.159	NA	2020-06-01
EPI_ISL_2472099	B.1.351	Dhaka	2021-05-01
EPI_ISL_7211175	B.1	Dhaka	2020-05-01
EPI_ISL_450843	B.1	Dhaka	2020-05-01
EPI_ISL_605901	B.1	NA	2020-04-01
EPI_ISL_7211196	B.1	Dhaka	2020-04-01
EPI_ISL_774891	B.1	Dhaka	2020-04-01
EPI_ISL_600433	B.1	Barisal	2020-04-01
EPI_ISL_468075	B.1	Dhaka	2020-05-01
EPI_ISL_492030	B.1	NA	2020-05-01
EPI_ISL_492031	B.1	NA	2020-05-01
EPI_ISL_2361890	B.1	Dhaka	2020-06-01
EPI_ISL_600432	B.1	Barisal	2020-04-01
EPI_ISL_600434	B.1	Barisal	2020-04-01
EPI_ISL_600437	B.1	Dhaka	2020-05-01
EPI_ISL_605902	B.1	NA	2020-04-01
EPI_ISL_774892	B.1	Dhaka	2020-04-01
EPI_ISL_605915	B.1	NA	2020-05-01
EPI_ISL_774905	B.1	Dhaka	2020-04-01
EPI_ISL_600454	Unassigned	Dhaka	2020-04-01
EPI_ISL_605910	B.1	NA	2020-05-01
EPI_ISL_774900	B.1	Dhaka	2020-04-01
EPI_ISL_7211263	B.1	Chittagong	2020-05-01
EPI_ISL_2361883	B.1	Dhaka	2020-08-01
EPI_ISL_2361885	B.1	Dhaka	2020-09-01
EPI_ISL_2361886	B.1	Dhaka	2020-08-01
EPI_ISL_2361889	B.1	Dhaka	2020-06-01
EPI_ISL_2361896	B.1	Dhaka	2021-03-01
EPI_ISL_3071107	B.1	Dhaka	2020-07-01
EPI_ISL_445244	B.1	NA	2020-04-01
EPI_ISL_7211131	B.1	Khulna	2020-06-01
EPI_ISL_7211132	B.1	Khulna	2020-06-01
EPI_ISL_7211170	B.1	Dhaka	2020-04-01
EPI_ISL_7211264	B.1	Chittagong	2020-05-01
EPI_ISL_2361882	B.1	Dhaka	2020-10-01
EPI_ISL_2361902	B.1	Dhaka	2020-09-01
EPI_ISL_7211124	B.1	Rajshahi	2020-05-01
EPI_ISL_12609934	B.1.1.318	Chittagong	2021-05-01
EPI_ISL_2620729	B.1.1.318	Chittagong	2021-05-01
EPI_ISL_2233084	B.1.1.318	Dhaka	2021-05-01
EPI_ISL_2233085	B.1.1.318	Dhaka	2021-05-01
EPI_ISL_2233367	B.1.1.318	Dhaka	2021-04-01
EPI_ISL_1469975	B.1.1.318	Dhaka	2021-03-01
EPI_ISL_1533426	B.1.1.318	Dhaka	2021-03-01
EPI_ISL_1538405	B.1.1.318	Dhaka	2021-03-01
EPI_ISL_1595837	B.1.1.318	Dhaka	2021-04-01
EPI_ISL_1629810	B.1.1.318	Dhaka	2021-04-01
EPI_ISL_1634457	B.1.1.318	Dhaka	2021-03-01
EPI_ISL_1715168	B.1.1.318	Dhaka	2021-04-01
EPI_ISL_1717025	B.1.1.318	Dhaka	2021-04-01
EPI_ISL_1825684	B.1.1.318	Chittagong	2021-04-01
EPI_ISL_1828782	B.1.1.318	Dhaka	2021-02-01
EPI_ISL_2179666	B.1.1.318	Sylhet	2021-05-01
EPI_ISL_2179667	B.1.1.318	Dhaka	2021-05-01
EPI_ISL_2445988	B.1.1.318	Chittagong	2021-04-01
EPI_ISL_3341954	B.1.1.318	Dhaka	2021-05-01
EPI_ISL_7547539	B.1.1.318	Dhaka	2021-03-01
EPI_ISL_1585273	B.1.1.318	Dhaka	2021-04-01
EPI_ISL_1793789	B.1.1.318	Dhaka	2021-04-01
EPI_ISL_2233361	B.1.1.318	Chittagong	2021-04-01
EPI_ISL_2233372	B.1.1.318	Dhaka	2021-04-01
EPI_ISL_2446016	B.1.1.318	Sylhet	2021-05-01
EPI_ISL_2467930	B.1.1.318	Dhaka	2021-05-01
EPI_ISL_1585940	B.1	Dhaka	2021-04-01
EPI_ISL_1653926	P.1.14	Dhaka	2021-02-01
EPI_ISL_754059	B.1.1	Sylhet	2020-12-01
EPI_ISL_775016	B.1.1	Dhaka	2020-07-01
EPI_ISL_833151	B.1.1	Dhaka	2020-05-01
EPI_ISL_906099	B.1.1	Mymensingh	2020-12-01
EPI_ISL_498273	B.1.1	Chittagong	2020-07-01
EPI_ISL_487362	B.1	Barisal	2020-07-01
EPI_ISL_504177	B.1	Rangpur	2020-07-01
EPI_ISL_466627	B.1.1	Dhaka	2020-06-01
EPI_ISL_600543	Unassigned	Barisal	2020-05-01
EPI_ISL_7211158	B.1.1	Dhaka	2020-04-01
EPI_ISL_7211240	B.1.1	Dhaka	2020-05-01
EPI_ISL_480415	B.1.1	Dhaka	2020-06-01
EPI_ISL_482487	B.1.1	Dhaka	2020-06-01
EPI_ISL_482700	B.1.1	Dhaka	2020-06-01
EPI_ISL_480414	B.1.1	Dhaka	2020-06-01
EPI_ISL_7211120	B.1.1	Rajshahi	2020-05-01
EPI_ISL_7211153	B.1.1	Dhaka	2020-05-01
EPI_ISL_7211172	B.1.1	Dhaka	2020-06-01
EPI_ISL_7211201	B.1.1	Dhaka	2020-04-01
EPI_ISL_7211208	B.1.1	Dhaka	2020-05-01
EPI_ISL_7211223	B.1.1	Dhaka	2020-05-01
EPI_ISL_7211226	B.1.1	Dhaka	2020-05-01
EPI_ISL_600445	B.1.1	Dhaka	2020-06-01
EPI_ISL_605907	B.1.1	NA	2020-04-01
EPI_ISL_774897	B.1.1	Dhaka	2020-04-01
EPI_ISL_603223	B.1.1	Dhaka	2020-07-01
EPI_ISL_833150	B.1.1	Dhaka	2020-07-01
EPI_ISL_464162	B.1.1	Dhaka	2020-06-01
EPI_ISL_487363	B.1.1	Barisal	2020-07-01
EPI_ISL_487364	B.1.1	Barisal	2020-07-01
EPI_ISL_487376	B.1.1	Barisal	2020-07-01
EPI_ISL_498267	B.1.1	Khulna	2020-07-01
EPI_ISL_600446	Unassigned	Dhaka	2020-07-01
EPI_ISL_600476	B.1.1	Dhaka	2020-07-01
EPI_ISL_466693	B.1.1	Dhaka	2020-06-01
EPI_ISL_7211210	B.1.1	Dhaka	2020-05-01
EPI_ISL_498793	B.1.1	Mymensingh	2020-06-01
EPI_ISL_7217278	B.1.1	Barisal	2020-07-01
EPI_ISL_774961	B.1.1	Dhaka	2020-07-01
EPI_ISL_855008	B.1.1	NA	2020-06-01
EPI_ISL_7211282	B.1.1	Barisal	2020-06-01
EPI_ISL_625474	B.1.1	NA	2020-07-01
EPI_ISL_625475	B.1.1	NA	2020-07-01
EPI_ISL_7211192	B.1.1	Dhaka	2020-05-01
EPI_ISL_514236	B.1.1	Chittagong	2020-07-01
EPI_ISL_514238	B.1.1	Chittagong	2020-07-01
EPI_ISL_774943	B.1.1	Dhaka	2020-06-01
EPI_ISL_1669905	B.1.1.7	Dhaka	2021-04-01
EPI_ISL_2600373	B.1.1.7	Chittagong	2021-04-01
EPI_ISL_1825683	B.1.1.7	Chittagong	2021-03-01
EPI_ISL_2445997	B.1.1.7	Chittagong	2021-05-01
EPI_ISL_1360451	B.1.1.7	Dhaka	2021-03-01
EPI_ISL_1531565	B.1.1.7	Dhaka	2021-03-01
EPI_ISL_1531562	B.1.1.7	Dhaka	2021-03-01
EPI_ISL_2446034	B.1.1.7	Sylhet	2021-03-01
EPI_ISL_1825676	B.1.1.7	Chittagong	2021-04-01
EPI_ISL_2445976	B.1.1.7	Chittagong	2021-04-01
EPI_ISL_2445977	B.1.1.7	Chittagong	2021-04-01
EPI_ISL_2445990	B.1.1.7	Chittagong	2021-04-01
EPI_ISL_2620732	B.1.1.7	Chittagong	2021-05-01
EPI_ISL_1793785	B.1.1.7	Dhaka	2021-03-01
EPI_ISL_2349880.2	B.1.1.7	Khulna	2021-03-01
EPI_ISL_1531570	B.1.1.7	Dhaka	2021-03-01
EPI_ISL_1531571	B.1.1.7	Dhaka	2021-03-01
EPI_ISL_1793784	B.1.1.7	Dhaka	2021-03-01
EPI_ISL_1593853	B.1.1.7	Dhaka	2021-03-01
EPI_ISL_1715160	B.1.1.7	Dhaka	2021-03-01
EPI_ISL_1825685	B.1.1.7	Chittagong	2021-04-01
EPI_ISL_2178964	B.1.1.7	Dhaka	2021-04-01
EPI_ISL_1360430	B.1.1.7	Dhaka	2021-03-01
EPI_ISL_1360446	B.1.1.7	Dhaka	2021-02-01
EPI_ISL_2445989	B.1.1.7	Chittagong	2021-04-01
EPI_ISL_1825681	B.1.1.7	Chittagong	2021-04-01
EPI_ISL_2348652	B.1.1.7	Khulna	2021-03-01
EPI_ISL_2361903	B.1.1.7	Dhaka	2021-02-01
EPI_ISL_5540134	B.1.1.7	Dhaka	2021-02-01
EPI_ISL_4101553	B.1.1.7	Dhaka	2021-04-01
EPI_ISL_4297810	B.1.1.7	Dhaka	2021-04-01
EPI_ISL_4297808	Unassigned	Dhaka	2021-03-01
EPI_ISL_1721825	B.1.1.7	Dhaka	2021-04-01
EPI_ISL_1582394	B.1.1.7	Dhaka	2021-02-01
EPI_ISL_1582395	B.1.1.7	Dhaka	2021-02-01
EPI_ISL_1582391	B.1.1.7	Dhaka	2021-02-01
EPI_ISL_1582392	B.1.1.7	Dhaka	2021-02-01
EPI_ISL_1582393	B.1.1.7	Dhaka	2021-02-01
EPI_ISL_1582396	B.1.1.7	Dhaka	2021-02-01
EPI_ISL_1582397	B.1.1.7	Dhaka	2021-02-01
EPI_ISL_1750959	B.1.1.7	Dhaka	2021-03-01
EPI_ISL_1760648	B.1.1.7	Dhaka	2021-02-01
EPI_ISL_2235496	B.1.1.7	Dhaka	2021-05-01
EPI_ISL_1508954	B.1.1.7	Dhaka	2021-03-01
EPI_ISL_1508955	B.1.1.7	Dhaka	2021-03-01
EPI_ISL_1743591	B.1	Dhaka	2021-04-01
EPI_ISL_1825680	B.1.1.7	Chittagong	2021-03-01
EPI_ISL_2445993	B.1.1.7	Chittagong	2021-04-01
EPI_ISL_1669904	B.1.1.7	Dhaka	2021-04-01
EPI_ISL_3341961	B.1.1.7	Dhaka	2021-05-01
EPI_ISL_1828779	B.1.1.7	Chittagong	2021-03-01
EPI_ISL_1509000	B.1.1.7	Dhaka	2021-03-01
EPI_ISL_1360445	B.1.1.7	Sylhet	2021-01-01
EPI_ISL_1750962	B.1.1.7	Dhaka	2021-03-01
EPI_ISL_1508943	B.1.1.7	Dhaka	2021-03-01
EPI_ISL_1508946	B.1.1.7	Dhaka	2021-03-01
EPI_ISL_12628314	Unassigned	Khulna	2021-03-01
EPI_ISL_1360439	B.1.1.7	Sylhet	2021-01-01
EPI_ISL_1550506	B.1.1.7	Sylhet	2021-01-01
EPI_ISL_1750960	B.1.1.7	Dhaka	2021-03-01
EPI_ISL_1750961	B.1.1.7	Dhaka	2021-03-01
EPI_ISL_906098	B.1.1.7	Sylhet	2021-01-01
EPI_ISL_1498132	B.1.1.7	Dhaka	2021-03-01
EPI_ISL_1636521	B.1.1.7	Dhaka	2021-01-01
EPI_ISL_1636522	B.1.1.7	Dhaka	2021-01-01
EPI_ISL_3071082	Q.4	Dhaka	2021-01-01
EPI_ISL_2348663.2	B.1.1.7	Khulna	2021-04-01
EPI_ISL_890237	B.1.1.7	NA	2021-01-01
EPI_ISL_906091	B.1.1.7	Sylhet	2020-12-01
EPI_ISL_1498142	B.1.1.7	Sylhet	2020-12-01
EPI_ISL_1541553	B.1.1.7	Sylhet	2020-12-01
EPI_ISL_1538417	B.1.1.7	Sylhet	2021-01-01
EPI_ISL_1546389	B.1.1.7	Sylhet	2021-01-01
EPI_ISL_1750958	B.1.1.7	Dhaka	2021-02-01
EPI_ISL_1538416	B.1.1.7	Sylhet	2021-01-01
EPI_ISL_1545270	B.1.1.7	Sylhet	2021-01-01
EPI_ISL_1582390	B.1.1.7	Dhaka	2021-02-01
EPI_ISL_1750956	B.1.1.7	Dhaka	2021-02-01
EPI_ISL_1750957	B.1.1.7	Dhaka	2021-02-01
EPI_ISL_1653925	B.1.1.7	Chittagong	2021-01-01
EPI_ISL_1805604	B.1.1.7	Sylhet	2021-01-01
EPI_ISL_2446022	B.1.1.7	Sylhet	2021-05-01
EPI_ISL_1538432	B.1.1.7	Sylhet	2021-01-01
EPI_ISL_1550055	B.1.1.7	Sylhet	2021-01-01
EPI_ISL_1469977	B.1.1.7	Dhaka	2021-03-01
EPI_ISL_2178954	B.1.1.7	Dhaka	2021-04-01
EPI_ISL_2178948	B.1.1.7	Dhaka	2021-04-01
EPI_ISL_3071134	B.1.1.7	Sylhet	2021-03-01
EPI_ISL_2235495	B.1.1.7	Chittagong	2021-04-01
EPI_ISL_1547372	B.1.1.7	Sylhet	2021-02-01
EPI_ISL_1547828	B.1.1.7	Sylhet	2021-02-01
EPI_ISL_1548044	B.1.1.7	Sylhet	2021-02-01
EPI_ISL_1360441	B.1.1.7	Sylhet	2021-01-01
EPI_ISL_1547365	B.1.1.7	Sylhet	2021-02-01
EPI_ISL_2446032	B.1.1.7	Sylhet	2021-03-01
EPI_ISL_1790209	B.1	Sylhet	2021-02-01
EPI_ISL_1790213	B.1.1	Sylhet	2021-02-01
EPI_ISL_605904	B.1.1.175	NA	2020-04-01
EPI_ISL_605908	B.1.1.175	NA	2020-04-01
EPI_ISL_774898	B.1.1.175	Dhaka	2020-04-01
EPI_ISL_774894	B.1.1.175	Dhaka	2020-04-01
EPI_ISL_605905	B.1.1.175	NA	2020-04-01
EPI_ISL_774895	B.1.1.175	Dhaka	2020-04-01
EPI_ISL_605913	B.1.1.175	NA	2020-05-01
EPI_ISL_774903	B.1.1.175	Dhaka	2020-04-01
EPI_ISL_466688	B.1.1.175	Dhaka	2020-06-01
EPI_ISL_483699	B.1.1.175	Chittagong	2020-06-01
EPI_ISL_605911	B.1.1.175	NA	2020-05-01
EPI_ISL_774901	B.1.1.175	Dhaka	2020-04-01
EPI_ISL_7211163	B.1.1.175	Dhaka	2020-05-01
EPI_ISL_7211224	B.1.1.175	Dhaka	2020-05-01
EPI_ISL_483642	B.1.1	Chittagong	2020-06-01
EPI_ISL_483691	B.1.1	Sylhet	2020-06-01
EPI_ISL_1723177	B.1.351	Dhaka	2020-12-01
EPI_ISL_2045661	B.1.351	Dhaka	2021-03-01
EPI_ISL_11510107	B.1.351	Dhaka	2021-04-01
EPI_ISL_5804713	B.1.351	Dhaka	2021-05-01
EPI_ISL_2467939	B.1.351	Dhaka	2021-05-01
EPI_ISL_2433930	B.1.351	Chittagong	2021-05-01
EPI_ISL_2444395	B.1	Chittagong	2021-05-01
EPI_ISL_2467932	B.1.351	Dhaka	2021-05-01
EPI_ISL_2445980	B.1.351.3	Chittagong	2021-04-01
EPI_ISL_2445981	B.1.351.3	Chittagong	2021-05-01
EPI_ISL_2445994	B.1.351.3	Chittagong	2021-04-01
EPI_ISL_1360447	B.1.351.3	Dhaka	2021-02-01
EPI_ISL_1593888	B.1.351.3	Dhaka	2021-04-01
EPI_ISL_1715166	B.1.351.3	Dhaka	2021-03-01
EPI_ISL_1498140	B.1.351.3	Dhaka	2021-03-01
EPI_ISL_1524775	B.1.351.3	Dhaka	2021-03-01
EPI_ISL_1531564	B.1.351.3	Dhaka	2021-03-01
EPI_ISL_1587442	B.1.351.3	Dhaka	2021-04-01
EPI_ISL_1593858	B.1.351.3	Dhaka	2021-04-01
EPI_ISL_1634447	B.1.351.3	Dhaka	2021-04-01
EPI_ISL_1634458	B.1.351.3	Rajshahi	2021-03-01
EPI_ISL_1715162	B.1.351.3	Dhaka	2021-03-01
EPI_ISL_1715165	B.1.351.3	Dhaka	2021-03-01
EPI_ISL_1793790	B.1.351.3	Dhaka	2021-04-01
EPI_ISL_2038944	B.1.351.3	Dhaka	2021-03-01
EPI_ISL_2178966	B.1.351.3	Dhaka	2021-04-01
EPI_ISL_2178969	B.1.351.3	Dhaka	2021-04-01
EPI_ISL_2233381	B.1.351.3	Dhaka	2021-05-01
EPI_ISL_2304466	B.1.351.3	Rajshahi	2021-05-01
EPI_ISL_2348658.2	B.1.351.3	Khulna	2021-04-01
EPI_ISL_2361892	B.1.351.3	Dhaka	2021-04-01
EPI_ISL_3506340	B.1.351.3	Dhaka	2021-03-01
EPI_ISL_1793787	B.1.351.3	Dhaka	2021-03-01
EPI_ISL_1595721	B.1.351	Dhaka	2021-04-01
EPI_ISL_1714802	B.1.351	Dhaka	2020-11-01
EPI_ISL_2433936	B.1.351	Chittagong	2021-05-01
EPI_ISL_2692856	B.1.351.3	Dhaka	2021-05-01
EPI_ISL_2692857	B.1.351.3	Dhaka	2021-05-01
EPI_ISL_2039757	B.1.351.3	Dhaka	2021-03-01
EPI_ISL_1752694	B.1.351.3	Dhaka	2021-04-01
EPI_ISL_2178967	B.1.351.3	Dhaka	2021-04-01
EPI_ISL_2044075	B.1.351.3	Dhaka	2021-03-01
EPI_ISL_2044525	B.1.351.3	Dhaka	2021-03-01
EPI_ISL_1634459	B.1.351.3	Dhaka	2021-03-01
EPI_ISL_1752693	B.1.351.3	Dhaka	2021-04-01
EPI_ISL_1469971	B.1.351.3	Dhaka	2021-03-01
EPI_ISL_1469979	B.1.351.3	Dhaka	2021-03-01
EPI_ISL_1498137	B.1.351.3	Dhaka	2021-03-01
EPI_ISL_1915120	B.1.351.3	Chittagong	2021-05-01
EPI_ISL_1920962	B.1.351.3	Dhaka	2021-04-01
EPI_ISL_2233362	B.1.351.3	Khulna	2021-04-01
EPI_ISL_2233369	B.1.351.3	Dhaka	2021-04-01
EPI_ISL_2692855	B.1.351.3	Chittagong	2021-05-01
EPI_ISL_7547538	B.1.351.3	Dhaka	2021-03-01
EPI_ISL_1509637	B.1.351.3	Dhaka	2021-03-01
EPI_ISL_1509924	B.1.351.3	Dhaka	2021-03-01
EPI_ISL_1520105	B.1.351.3	Dhaka	2021-03-01
EPI_ISL_1531735	B.1.351.3	Dhaka	2021-03-01
EPI_ISL_1587431	B.1.351.3	Dhaka	2021-04-01
EPI_ISL_1587433	B.1.351.3	Dhaka	2021-04-01
EPI_ISL_1587446	B.1.351.3	Dhaka	2021-04-01
EPI_ISL_1719907	B.1.351.3	Dhaka	2021-03-01
EPI_ISL_1742836	B.1.351.3	Dhaka	2021-03-01
EPI_ISL_2233363	B.1.351.3	Khulna	2021-04-01
EPI_ISL_3341971	B.1.351.3	Dhaka	2021-05-01
EPI_ISL_1508841	B.1.351.3	Dhaka	2021-03-01
EPI_ISL_1634455	B.1.351.3	Dhaka	2021-03-01
EPI_ISL_1714805	B.1.351.3	Dhaka	2021-03-01
EPI_ISL_2467941	B.1.351	Dhaka	2021-05-01
EPI_ISL_11324407	B.1.351.3	Chittagong	2021-05-01
EPI_ISL_1508893	B.1.351.3	Dhaka	2021-03-01
EPI_ISL_1538409	B.1.351.3	Dhaka	2021-03-01
EPI_ISL_2178962	B.1.351.3	Dhaka	2021-04-01
EPI_ISL_2178974	B.1.351.3	Dhaka	2021-04-01
EPI_ISL_2304467	B.1.351.3	Rajshahi	2021-05-01
EPI_ISL_2445999	B.1.351.3	Dhaka	2021-04-01
EPI_ISL_1469965	B.1.351.3	Dhaka	2021-03-01
EPI_ISL_1534618	B.1.351.3	Dhaka	2021-03-01
EPI_ISL_1531534	B.1.351.3	Dhaka	2021-03-01
EPI_ISL_1531553	B.1.351.3	Dhaka	2021-03-01
EPI_ISL_1634453	B.1.351.3	Dhaka	2021-03-01
EPI_ISL_2446023	B.1.351.3	Sylhet	2021-05-01
EPI_ISL_1657087	B.1.351.3	Dhaka	2021-04-01
EPI_ISL_1669907	B.1.351	Dhaka	2021-04-01
EPI_ISL_1634448.2	B.1.351.3	Chittagong	2021-03-01
EPI_ISL_2039394	B.1.351.3	Dhaka	2021-03-01
EPI_ISL_2445983	B.1.351.3	Chittagong	2021-05-01
EPI_ISL_2446020	B.1.351.3	Sylhet	2021-05-01
EPI_ISL_1752705	B.1.351.3	Rajshahi	2021-04-01
EPI_ISL_2348660.2	B.1.351.3	Khulna	2021-04-01
EPI_ISL_1583158	B.1.351.3	Dhaka	2021-04-01
EPI_ISL_1583252	B.1.351.3	Dhaka	2021-04-01
EPI_ISL_1583253	B.1.351.3	Dhaka	2021-04-01
EPI_ISL_1585269	B.1.351.3	Dhaka	2021-04-01
EPI_ISL_1715169	B.1.351.3	Dhaka	2021-04-01
EPI_ISL_1469969	B.1.351.3	Dhaka	2021-03-01
EPI_ISL_1469972	B.1.351.3	Dhaka	2021-03-01
EPI_ISL_1498139	B.1.351.3	Dhaka	2021-03-01
EPI_ISL_1498149	B.1.351.3	Dhaka	2021-03-01
EPI_ISL_1508833	B.1.351.3	Dhaka	2021-03-01
EPI_ISL_1508940	B.1.351.3	Dhaka	2021-03-01
EPI_ISL_1509272	B.1.351.3	Dhaka	2021-03-01
EPI_ISL_1524771	B.1.351.3	Dhaka	2021-03-01
EPI_ISL_1524776	B.1.351.3	Dhaka	2021-03-01
EPI_ISL_1531556	B.1.351.3	Dhaka	2021-03-01
EPI_ISL_1531560	B.1.351.3	Dhaka	2021-03-01
EPI_ISL_1531561	B.1.351.3	Dhaka	2021-03-01
EPI_ISL_1531563	B.1.351.3	Dhaka	2021-03-01
EPI_ISL_1531572	B.1.351.3	Dhaka	2021-03-01
EPI_ISL_1533423	B.1.351.3	Dhaka	2021-03-01
EPI_ISL_1538410	B.1.351.3	Dhaka	2021-03-01
EPI_ISL_1563631	B.1.351.3	Sylhet	2021-01-01
EPI_ISL_1587430	B.1.351.3	Dhaka	2021-04-01
EPI_ISL_1587432	B.1.351.3	Dhaka	2021-04-01
EPI_ISL_1587434	B.1.351.3	Dhaka	2021-04-01
EPI_ISL_1587437	B.1.351.3	Dhaka	2021-04-01
EPI_ISL_1587439	B.1.351.3	Dhaka	2021-04-01
EPI_ISL_1587440	B.1.351.3	Dhaka	2021-04-01
EPI_ISL_1593859	B.1.351.3	Dhaka	2021-04-01
EPI_ISL_1595718	B.1.351.3	Dhaka	2021-04-01
EPI_ISL_1595833	B.1.351.3	Dhaka	2021-04-01
EPI_ISL_1595834	B.1.351.3	Dhaka	2021-04-01
EPI_ISL_1595835	B.1.351	Dhaka	2021-04-01
EPI_ISL_1595842	B.1.351.3	Dhaka	2021-04-01
EPI_ISL_1616616	B.1.351.3	Dhaka	2021-04-01
EPI_ISL_1629811	B.1.351.3	Dhaka	2021-04-01
EPI_ISL_1634460	B.1.351.3	Dhaka	2021-04-01
EPI_ISL_1634461	B.1.351.3	Dhaka	2021-03-01
EPI_ISL_1657085	B.1.351.3	Dhaka	2021-04-01
EPI_ISL_1657088	B.1.351.3	Dhaka	2021-04-01
EPI_ISL_1673289	B.1.351.3	Dhaka	2021-02-01
EPI_ISL_1714800	B.1	Dhaka	2021-02-01
EPI_ISL_1722306	B.1.351.3	Dhaka	2021-03-01
EPI_ISL_1742838	B.1.351.3	Dhaka	2021-03-01
EPI_ISL_1825686	B.1.351.3	Chittagong	2021-04-01
EPI_ISL_1915109	B.1.351.3	Dhaka	2021-04-01
EPI_ISL_2038623	B.1.351.3	Dhaka	2021-03-01
EPI_ISL_2040202	B.1.351.3	Dhaka	2021-03-01
EPI_ISL_2046273	B.1.351.3	Dhaka	2021-03-01
EPI_ISL_2178953	B.1.351.3	Dhaka	2021-04-01
EPI_ISL_2233378	B.1.351.3	Dhaka	2021-05-01
EPI_ISL_2304470	B.1.351.3	Chittagong	2021-05-01
EPI_ISL_2446013	B.1.351.3	Chittagong	2021-05-01
EPI_ISL_2446019	B.1.351.3	Sylhet	2021-05-01
EPI_ISL_2446024	B.1.351.3	Sylhet	2021-05-01
EPI_ISL_2692853	B.1.351.3	Rajshahi	2021-05-01
EPI_ISL_3506346	B.1.351.3	Dhaka	2021-04-01
EPI_ISL_3620534	B.1.351.3	Chittagong	2021-05-01
EPI_ISL_3946184	B.1.351.3	Dhaka	2021-05-01
EPI_ISL_1714806	B.1.351	Dhaka	2021-03-01
EPI_ISL_2445975	B.1.351	Chittagong	2021-05-01
EPI_ISL_2468944	B.1.351	Dhaka	2021-05-01
EPI_ISL_1752703	B.1.351.3	Chittagong	2021-04-01
EPI_ISL_1752706	B.1.351.3	Khulna	2021-04-01
EPI_ISL_2178956	B.1.351.3	Khulna	2021-04-01
EPI_ISL_3071122	B.1.351.3	Khulna	2021-04-01
EPI_ISL_1469966	B.1.351.3	Dhaka	2021-03-01
EPI_ISL_1615663	B.1.351.3	Dhaka	2021-04-01
EPI_ISL_1533429	B.1.351.3	Dhaka	2021-03-01
EPI_ISL_1915114	B.1.351.3	Chittagong	2021-04-01
EPI_ISL_1538407	B.1.351.3	Dhaka	2021-03-01
EPI_ISL_1538411	B.1.351.3	Dhaka	2021-03-01
EPI_ISL_1715164	B.1.351.3	Dhaka	2021-03-01
EPI_ISL_1915118	B.1.351.3	Dhaka	2021-04-01
EPI_ISL_1469974	B.1.351.3	Dhaka	2021-03-01
EPI_ISL_1673680	B.1.351.3	Dhaka	2021-03-01
EPI_ISL_1616615	B.1.351.3	Dhaka	2021-04-01
EPI_ISL_1715163	B.1.351.3	Dhaka	2021-03-01
EPI_ISL_2692854	B.1.351.3	Dhaka	2021-05-01
EPI_ISL_1634449.2	B.1.351.3	Barisal	2021-03-01
EPI_ISL_1915112	B.1.351.3	Dhaka	2021-04-01
EPI_ISL_2445995	B.1.351.3	Chittagong	2021-05-01
EPI_ISL_1534612	B.1.351.3	Dhaka	2021-03-01
EPI_ISL_1587445	B.1.351.3	Dhaka	2021-04-01
EPI_ISL_1634451	B.1.351.3	Dhaka	2021-03-01
EPI_ISL_2178952	B.1.351.3	Dhaka	2021-04-01
EPI_ISL_3071078	B.1.351.3	Chittagong	2021-04-01
EPI_ISL_3341973	B.1.351.3	Dhaka	2021-05-01
EPI_ISL_2361895	B.1.351.3	Dhaka	2021-03-01
EPI_ISL_2445978	B.1.351.3	Chittagong	2021-04-01
EPI_ISL_2445982	B.1.351.3	Chittagong	2021-05-01
EPI_ISL_1508952	B.1.351.3	Dhaka	2021-03-01
EPI_ISL_1531559	B.1.351.3	Dhaka	2021-03-01
EPI_ISL_1587444	B.1.351.3	Barisal	2021-04-01
EPI_ISL_1752702	B.1.351.3	Dhaka	2021-04-01
EPI_ISL_1752707	B.1.351.3	Dhaka	2021-04-01
EPI_ISL_2178958	B.1.351.3	Dhaka	2021-04-01
EPI_ISL_2433937	B.1.351.3	Chittagong	2021-05-01
EPI_ISL_2446000	B.1.351.3	Chittagong	2021-04-01
EPI_ISL_2444396	B.1.351.3	Chittagong	2021-05-01
EPI_ISL_2467942	B.1.351.3	Dhaka	2021-05-01
EPI_ISL_2469470	B.1.351.3	Chittagong	2021-05-01
EPI_ISL_1509299	B.1.351.3	Dhaka	2021-03-01
EPI_ISL_1587435	B.1.351.3	NA	2021-04-01
EPI_ISL_2178963	B.1.351.3	Dhaka	2021-04-01
EPI_ISL_1593804	B.1.351.3	Dhaka	2021-04-01
EPI_ISL_2446025	B.1.351.3	Sylhet	2021-05-01
EPI_ISL_1593857	B.1.351.3	Dhaka	2021-04-01
EPI_ISL_2178968	B.1.351.3	Dhaka	2021-04-01
EPI_ISL_1508891	B.1.351.3	Dhaka	2021-03-01
EPI_ISL_1616000	B.1.351.3	Dhaka	2021-04-01
EPI_ISL_1531744	B.1.351.3	Dhaka	2021-03-01
EPI_ISL_1593856	B.1.351.3	Dhaka	2021-04-01
EPI_ISL_1531557	B.1.351.3	Dhaka	2021-03-01
EPI_ISL_3071111	B.1.351.3	Dhaka	2021-04-01
EPI_ISL_1360449	B.1.351.3	Dhaka	2021-03-01
EPI_ISL_2620736	B.1.351.3	Chittagong	2021-05-01
EPI_ISL_1533427	B.1.351.3	Dhaka	2021-03-01
EPI_ISL_1616835	B.1.351.3	Dhaka	2021-04-01
EPI_ISL_2446002	B.1.351.3	Dhaka	2021-04-01
EPI_ISL_1469986	B.1.351.3	Dhaka	2021-03-01
EPI_ISL_1498136	B.1.351.3	Dhaka	2021-03-01
EPI_ISL_1508999	B.1.351.3	Dhaka	2021-03-01
EPI_ISL_1524872	B.1.351.3	Dhaka	2021-03-01
EPI_ISL_1538408	B.1.351	Dhaka	2021-03-01
EPI_ISL_1593860	B.1.351.3	Dhaka	2021-04-01
EPI_ISL_1616608	B.1.351.3	Dhaka	2021-04-01
EPI_ISL_1714801	B.1.351.3	Dhaka	2021-03-01
EPI_ISL_1721346	B.1.351.3	Dhaka	2021-03-01
EPI_ISL_2178949	B.1.351.3	Dhaka	2021-04-01
EPI_ISL_2178955	B.1.351	Khulna	2021-04-01
EPI_ISL_2178973	B.1.351.3	Dhaka	2021-04-01
EPI_ISL_2233373	B.1.351.3	Dhaka	2021-04-01
EPI_ISL_2348664.2	B.1.351.3	Khulna	2021-04-01
EPI_ISL_3341976	B.1.351.3	Dhaka	2021-05-01
EPI_ISL_1360428	B.1.351.3	Chittagong	2021-02-01
EPI_ISL_1360448	B.1.351.3	Mymensingh	2021-03-01
EPI_ISL_1634463	B.1.351.3	Dhaka	2021-03-01
EPI_ISL_1752690	B.1.351.3	Dhaka	2021-02-01
EPI_ISL_1752691	B.1.351.3	Chittagong	2021-02-01
EPI_ISL_2304468	B.1.351.3	Rajshahi	2021-05-01
EPI_ISL_2304469	B.1.351.3	Rajshahi	2021-05-01
EPI_ISL_1469967	B.1.351.3	Dhaka	2021-03-01
EPI_ISL_1469970	B.1.351.3	Dhaka	2021-03-01
EPI_ISL_1498141	B.1.351.3	Dhaka	2021-03-01
EPI_ISL_1498151	B.1.351.3	Dhaka	2021-03-01
EPI_ISL_1509001	B.1.351.3	Dhaka	2021-03-01
EPI_ISL_1531568	B.1.351.3	Dhaka	2021-03-01
EPI_ISL_1587438	B.1.351.3	Dhaka	2021-04-01
EPI_ISL_1593854	B.1.351.3	Sylhet	2021-04-01
EPI_ISL_1593862	B.1.351.3	Dhaka	2021-04-01
EPI_ISL_1595832	B.1.351.3	Dhaka	2021-04-01
EPI_ISL_1752704	B.1.351.3	Mymensingh	2021-04-01
EPI_ISL_1915110	B.1.351.3	Sylhet	2021-04-01
EPI_ISL_1915115	B.1.351.3	Chittagong	2021-04-01
EPI_ISL_2178960	B.1.351.3	Dhaka	2021-04-01
EPI_ISL_2233086	B.1.351.3	Dhaka	2021-05-01
EPI_ISL_2233365	B.1.351.3	Dhaka	2021-04-01
EPI_ISL_2233374	B.1.351.3	Dhaka	2021-04-01
EPI_ISL_2233375	B.1.351.3	Dhaka	2021-04-01
EPI_ISL_2233379	B.1.351.3	Dhaka	2021-05-01
EPI_ISL_2348661.2	B.1.351.3	Khulna	2021-04-01
EPI_ISL_2350142.2	B.1.351.3	Khulna	2021-03-01
EPI_ISL_2445996	B.1.351.3	Chittagong	2021-05-01
EPI_ISL_2445998	B.1.351.3	Dhaka	2021-05-01
EPI_ISL_2446027	B.1.351.3	Sylhet	2021-05-01
EPI_ISL_2467934	B.1.351.3	Dhaka	2021-05-01
EPI_ISL_3341972	B.1.351.3	Dhaka	2021-05-01
EPI_ISL_3341986	B.1.351.3	Dhaka	2021-05-01
EPI_ISL_3506342	B.1.351.3	Dhaka	2021-03-01
EPI_ISL_1508942	B.1.351.3	Dhaka	2021-03-01
EPI_ISL_1534611	B.1.351.3	Dhaka	2021-03-01
EPI_ISL_1534614	B.1.351.3	Dhaka	2021-03-01
EPI_ISL_1587436	B.1.351.3	Dhaka	2021-04-01
EPI_ISL_1595839	B.1.351.3	Dhaka	2021-04-01
EPI_ISL_1673292	B.1.351.3	Dhaka	2021-02-01
EPI_ISL_1722681	B.1.351.3	Dhaka	2021-03-01
EPI_ISL_2233377	B.1.351.3	Dhaka	2021-05-01
EPI_ISL_3506344	B.1.351.3	Dhaka	2021-04-01
EPI_ISL_1531569	B.1.351.3	Dhaka	2021-03-01
EPI_ISL_1587441	B.1.351.3	Dhaka	2021-04-01
EPI_ISL_1915108	B.1.351.3	Chittagong	2021-04-01
EPI_ISL_1915113	B.1.351.3	Dhaka	2021-04-01
EPI_ISL_2043212	B.1.351.3	Dhaka	2021-03-01
EPI_ISL_2047053	B.1.351.3	Dhaka	2021-03-01
EPI_ISL_1498138	B.1.351.3	Dhaka	2021-03-01
EPI_ISL_1531567	B.1.351.3	Dhaka	2021-03-01
EPI_ISL_1595843	B.1.351.3	Dhaka	2021-04-01
EPI_ISL_1534610	B.1.351	Dhaka	2021-03-01
EPI_ISL_1593880	B.1.351.3	Dhaka	2021-04-01
EPI_ISL_1595831	B.1.351.3	Dhaka	2021-04-01
EPI_ISL_1508915	B.1.351.3	Dhaka	2021-03-01
EPI_ISL_1509298	B.1.351.3	Dhaka	2021-03-01
EPI_ISL_1593861	B.1.351.3	Dhaka	2021-04-01
EPI_ISL_2233376	B.1.351.3	Dhaka	2021-04-01
EPI_ISL_2446028	B.1.351.3	Dhaka	2021-05-01
EPI_ISL_1469978	B.1.351.3	Chittagong	2021-03-01
EPI_ISL_1587443	B.1.351.3	Chittagong	2021-04-01
EPI_ISL_1531555	B.1.351.3	Dhaka	2021-03-01
EPI_ISL_1531743	B.1.351.3	Dhaka	2021-03-01
EPI_ISL_1752689	B.1.351.3	Dhaka	2021-02-01
EPI_ISL_2361894	B.1.351.3	Dhaka	2021-04-01
EPI_ISL_1469968	B.1.351.3	Dhaka	2021-03-01
EPI_ISL_1534621	B.1.351.3	Dhaka	2021-03-01
EPI_ISL_1583188	B.1.351.3	Dhaka	2021-04-01
EPI_ISL_1669906	B.1.351.3	Dhaka	2021-04-01
EPI_ISL_1720931	B.1.351.3	Dhaka	2021-03-01
EPI_ISL_1793788	B.1.351.3	Dhaka	2021-04-01
EPI_ISL_2002483	B.1.351.3	Sylhet	2021-01-01
EPI_ISL_2043671	B.1.351.3	Dhaka	2021-03-01
EPI_ISL_2178950	B.1.351.3	Dhaka	2021-04-01
EPI_ISL_2178951	B.1.351.3	Dhaka	2021-02-01
EPI_ISL_2178975	B.1.351.3	Dhaka	2021-04-01
EPI_ISL_2233368	B.1.351.3	Dhaka	2021-04-01
EPI_ISL_2446030	B.1.351.3	Chittagong	2021-04-01
EPI_ISL_2469581	B.1.351	Dhaka	2021-05-01
EPI_ISL_2620730	B.1.351.3	Chittagong	2021-05-01
EPI_ISL_943561	B.1.351.3	Dhaka	2021-01-01
EPI_ISL_1538406	B.1.351.3	Dhaka	2021-03-01
EPI_ISL_2233371	B.1.351.3	Dhaka	2021-04-01
EPI_ISL_1531554	B.1.351.3	Dhaka	2021-03-01
EPI_ISL_1585942	B.1.351.3	Dhaka	2021-04-01
EPI_ISL_1469964	B.1.351.3	Dhaka	2021-03-01
EPI_ISL_1498127	B.1.351.3	Dhaka	2021-03-01
EPI_ISL_1534615	B.1.351.3	Dhaka	2021-03-01
EPI_ISL_1534616	B.1.351.3	Dhaka	2021-03-01
EPI_ISL_1587429	B.1.351.3	Dhaka	2021-03-01
EPI_ISL_1587447	B.1.351.3	Dhaka	2021-04-01
EPI_ISL_1593855	B.1.351	Dhaka	2021-04-01
EPI_ISL_1615664	B.1.351.3	Dhaka	2021-04-01
EPI_ISL_1634446	B.1.351.3	Dhaka	2021-04-01
EPI_ISL_1634450.2	B.1.351.3	Chittagong	2021-03-01
EPI_ISL_1634452	B.1.351.3	Rangpur	2021-03-01
EPI_ISL_1657084	B.1.351.3	Dhaka	2021-04-01
EPI_ISL_1673673	B.1.351.3	Dhaka	2021-03-01
EPI_ISL_1715167.2	B.1.351.3	Dhaka	2021-04-01
EPI_ISL_1805701	B.1.351	Dhaka	2021-04-01
EPI_ISL_1825679	B.1.351.3	Chittagong	2021-04-01
EPI_ISL_1825682	B.1.351.3	Chittagong	2021-04-01
EPI_ISL_2002482	B.1.351	Dhaka	2021-04-01
EPI_ISL_2178972	B.1.351.3	Dhaka	2021-04-01
EPI_ISL_2445979	B.1.351.3	Chittagong	2021-04-01
EPI_ISL_2445984	B.1.351.3	Chittagong	2021-04-01
EPI_ISL_2445985	B.1.351.3	Chittagong	2021-05-01
EPI_ISL_2445987	B.1.351.3	Chittagong	2021-04-01
EPI_ISL_2445992	B.1.351.3	Chittagong	2021-04-01
EPI_ISL_2471193	B.1.351	Dhaka	2021-05-01
EPI_ISL_3341960	B.1.351.3	Dhaka	2021-05-01
EPI_ISL_1588437	B.1.351.3	Dhaka	2021-04-01
EPI_ISL_2433966	B.1.351.3	Chittagong	2021-05-01
EPI_ISL_2444394	B.1.351.3	Chittagong	2021-05-01
EPI_ISL_5804707	B.1.351.3	Dhaka	2021-05-01
EPI_ISL_1534613	B.1.351.3	Dhaka	2021-03-01
EPI_ISL_2446015	B.1.351	Dhaka	2021-04-01
EPI_ISL_1531566	B.1.351	Dhaka	2021-03-01
EPI_ISL_2178947	B.1.351.3	Dhaka	2021-04-01
EPI_ISL_2600370	B.1.351	Chittagong	2021-05-01
EPI_ISL_2600371	B.1.351	Chittagong	2021-05-01
EPI_ISL_2620731	B.1.351.3	Chittagong	2021-05-01
EPI_ISL_2446026	B.1.351.3	Sylhet	2021-05-01
EPI_ISL_2446017	B.1.351.3	Sylhet	2021-05-01
EPI_ISL_2446021	B.1.351.3	Sylhet	2021-05-01
EPI_ISL_2178957	B.1.351.3	Dhaka	2021-04-01
EPI_ISL_2178970	B.1.351.3	Dhaka	2021-04-01
EPI_ISL_2446014	B.1.351.3	Chittagong	2021-05-01
EPI_ISL_3341975	B.1.351.3	Dhaka	2021-05-01
EPI_ISL_1634445	B.1.351	Dhaka	2021-03-01
EPI_ISL_1469976	B.1.351.3	Khulna	2021-03-01
EPI_ISL_1498150	B.1.351.3	Mymensingh	2021-03-01
EPI_ISL_1593863	B.1.351.3	Dhaka	2021-04-01
EPI_ISL_1595841	B.1.351.3	Dhaka	2021-04-01
EPI_ISL_1915117	B.1.351.3	Dhaka	2021-04-01
EPI_ISL_2233366	B.1.351.3	Dhaka	2021-04-01
EPI_ISL_2233380	B.1.351.3	Dhaka	2021-05-01
EPI_ISL_2304471	B.1.351.3	Khulna	2021-05-01
EPI_ISL_2361897	B.1.351.3	Dhaka	2021-03-01
EPI_ISL_1593894	B.1.351	Dhaka	2021-04-01
EPI_ISL_1805696	B.1.351	Sylhet	2021-02-01
EPI_ISL_2037865	B.1.351	Dhaka	2021-03-01
EPI_ISL_2046750	B.1.351.3	Dhaka	2021-03-01
EPI_ISL_2178959	B.1.351.3	Dhaka	2021-04-01
EPI_ISL_2178965	B.1.351.3	Dhaka	2021-04-01
EPI_ISL_2349692	B.1	Khulna	2021-04-01
EPI_ISL_2445991	B.1.351.3	Chittagong	2021-04-01
EPI_ISL_2446001	B.1.351	Chittagong	2021-04-01
EPI_ISL_2446018	B.1.351.3	Sylhet	2021-05-01
EPI_ISL_2470727	B.1.351	Chittagong	2021-05-01
EPI_ISL_2600365	B.1.351	Rangpur	2021-05-01
EPI_ISL_3341987	B.1.351.3	Dhaka	2021-05-01
EPI_ISL_5804688	B.1.351	Dhaka	2021-05-01
EPI_ISL_1714803	B.1.351	Dhaka	2020-11-01
EPI_ISL_1719916	B.1.351	Dhaka	2021-03-01
EPI_ISL_2348653.2	B.1	Khulna	2021-03-01
EPI_ISL_2433929	B.1.351	Chittagong	2021-05-01
EPI_ISL_1550911	B.1	Sylhet	2021-01-01
EPI_ISL_1533430	B.1.351	Dhaka	2021-03-01
EPI_ISL_1915119	B.1.351	Rajshahi	2021-04-01
EPI_ISL_1508892	B.1.351	Dhaka	2021-03-01
EPI_ISL_2233370	B.1.351	Dhaka	2021-04-01
EPI_ISL_2445986	B.1.351	Chittagong	2021-05-01
EPI_ISL_1524802	B.1.351	Dhaka	2021-03-01
EPI_ISL_1715161	B.1.351	Dhaka	2021-03-01
EPI_ISL_1915111	B.1.351	Dhaka	2021-04-01
EPI_ISL_1915116	B.1.351	Chittagong	2021-04-01
EPI_ISL_2178961	B.1.351	Dhaka	2021-04-01
EPI_ISL_3341950	B.1.351	Dhaka	2021-05-01
EPI_ISL_1533852	B.1.351	Dhaka	2021-03-01
EPI_ISL_1593879	B.1.351	Dhaka	2021-04-01
EPI_ISL_1616606	B.1.351	Dhaka	2021-04-01
EPI_ISL_1657086	B.1.351	Dhaka	2021-04-01
EPI_ISL_1715170	B.1.351	Dhaka	2021-04-01
EPI_ISL_2178971	B.1.351	Dhaka	2021-04-01
EPI_ISL_1616836	B.1.351	Dhaka	2021-04-01
EPI_ISL_1616838	B.1.351	Dhaka	2021-04-01
EPI_ISL_1533802	B.1	Dhaka	2021-03-01
EPI_ISL_1575127	B.1.351	Dhaka	2021-04-01
EPI_ISL_2233364	B.1.351	Dhaka	2021-04-01
EPI_ISL_1742837	B.1	Dhaka	2021-03-01
EPI_ISL_12628311	Unassigned	Barisal	2021-03-01
EPI_ISL_2600368	B.1	Chittagong	2021-05-01
EPI_ISL_2600369	B.1	Chittagong	2021-05-01
EPI_ISL_1790062	B.1	Sylhet	2021-01-01
EPI_ISL_464160	B.1.1	Dhaka	2020-06-01
EPI_ISL_480445	B.1.1	Rajshahi	2020-06-01
EPI_ISL_483630	B.1.1	Rajshahi	2020-06-01
EPI_ISL_498227	B.1.1	Rajshahi	2020-06-01
EPI_ISL_514234	B.1.1	Chittagong	2020-07-01
EPI_ISL_514235	B.1.1	Chittagong	2020-07-01
EPI_ISL_514249	B.1.1	Dhaka	2020-07-01
EPI_ISL_600439	B.1.1	Dhaka	2020-04-01
EPI_ISL_600541	B.1.1	Barisal	2020-05-01
EPI_ISL_603224	B.1.1	Dhaka	2020-07-01
EPI_ISL_605884	B.1.1	NA	2020-04-01
EPI_ISL_774874	B.1.1	Dhaka	2020-04-01
EPI_ISL_7211113	B.1.1	Rangpur	2020-08-01
EPI_ISL_7211154	B.1.1	Dhaka	2020-05-01
EPI_ISL_7211197	B.1.1	Dhaka	2020-04-01
EPI_ISL_7211198	B.1.1	Dhaka	2020-04-01
EPI_ISL_7211200	B.1.1	Dhaka	2020-04-01
EPI_ISL_7211249	B.1.1	Dhaka	2020-05-01
EPI_ISL_7211266	B.1.1	Chittagong	2020-08-01
EPI_ISL_768734	B.1.1.12	Sylhet	2020-06-01

## Sheet: Notes
Notes: Table S3 a summary of the SNP differences in the 1076 sequences that are in the B.1.1.25 clade and includes the 976 sequences that are classified as Bangladesh B.1.1.25 sequences on GISAID
Suppl. Table Y includes the GISAID classification
Table S3 summaries: the B.1.1.25 parental differnces, The lineage defining difference for B.1.1.25
Also, a summary of the most frequently observed differences in B.1.1.25
All the differences observed in the spike protein in B.1.1.25 sequences
Clade2 and the aa:S:P681R difference in the spike protein - stong association with this clade - Clade 2 sequences arise from samples ascoss most division and over nearly the entire duration of B.1.1.25
this seems to show that none of the changes provided a significant advantage
then displacement!
